# Supplementary material for: Whole Genome Sequencing and Comparative Genomics of Six Staphylococcus schleiferi and Staphylococcus coagulans Isolates
Source: Genes (Basel). 2024 Feb 24;15(3):284. doi: 10.3390/genes15030284 (PMC10969876; doi:10.3390/genes15030284)
Supplement: Supplementary file 1 [file genes-15-00284-s001.zip]

Archive with 1 entries (1 files):
- genes-2826862-supplementary.xlsx
