# Supplementary material for: Whole Genome Sequencing and Comparative Genomics of Six Staphylococcus schleiferi and Staphylococcus coagulans Isolates
Source: Genes (Basel). 2024 Feb 24;15(3):284. doi: 10.3390/genes15030284 (PMC10969876; doi:10.3390/genes15030284)
Supplement: Supplementary file 1 [file genes-15-00284-s001.zip › genes-2826862-supplementary.xlsx]

## Sheet: Gene clusters identified in S. 
genome_name	Gene
S. coagulans 5909-02	Transposase
S. coagulans 5909-02	Transposase
S. coagulans 5909-02	Transposase
S. coagulans 2142-05	Transposase
S. coagulans 2142-05	Transposase
S. coagulans 2142-05	Transposase
S. coagulans 2317-03	Transposase
S. coagulans 2317-03	Transposase
S. coagulans 2317-03	Transposase
S. coagulans TSCC54	Transposase
S. coagulans TSCC54	Transposase
S. coagulans TSCC54	Transposase
S. coagulans TSCC54	Transposase
S. coagulans TSCC54	Transposase
S. coagulans TSCC54	Transposase
S. coagulans TSCC54	Transposase
S. coagulans TSCC54	Transposase
S. coagulans TSCC54	Transposase
S. coagulans OT1-1	Transposase
S. coagulans OT1-1	Transposase
S. schleiferi MGYG-HGUT	Transposase
S. schleiferi MGYG-HGUT	Transposase
S. schleiferi MGYG-HGUT	Transposase
S. schleiferi MGYG-HGUT	Transposase
S. schleiferi MGYG-HGUT	Transposase
S. schleiferi MGYG-HGUT	Transposase
S. schleiferi MGYG-HGUT	Transposase
S. schleiferi MGYG-HGUT	Transposase
S. schleiferi MGYG-HGUT	Transposase
S. schleiferi MGYG-HGUT	Transposase
S. schleiferi MGYG-HGUT	Transposase
S. schleiferi MGYG-HGUT	Transposase
S. schleiferi MGYG-HGUT	Transposase
S. schleiferi 192	Transposase
S. schleiferi 192	Transposase
S. schleiferi 192	Transposase
S. schleiferi 192	Transposase
S. schleiferi 192	Transposase
S. schleiferi 205	Transposase
S. schleiferi ATCC43808	Na+/H+ antiporter NhaD or related arsenite permease (ArsB)
S. coagulans 5909-02	Na+/H+ antiporter NhaD or related arsenite permease (ArsB)
S. coagulans 5909-02	Na+/H+ antiporter NhaD or related arsenite permease (ArsB)
S. coagulans 5909-02	Na+/H+ antiporter NhaD or related arsenite permease (ArsB)
S. coagulans 5909-02	Na+/H+ antiporter NhaD or related arsenite permease (ArsB)
S. coagulans 2142-05	Na+/H+ antiporter NhaD or related arsenite permease (ArsB)
S. coagulans 2142-05	Na+/H+ antiporter NhaD or related arsenite permease (ArsB)
S. coagulans 2142-05	Na+/H+ antiporter NhaD or related arsenite permease (ArsB)
S. coagulans 2142-05	Na+/H+ antiporter NhaD or related arsenite permease (ArsB)
S. coagulans 2317-03	Na+/H+ antiporter NhaD or related arsenite permease (ArsB)
S. coagulans 2317-03	Na+/H+ antiporter NhaD or related arsenite permease (ArsB)
S. coagulans 2317-03	Na+/H+ antiporter NhaD or related arsenite permease (ArsB)
S. coagulans 2317-03	Na+/H+ antiporter NhaD or related arsenite permease (ArsB)
S. coagulans TSCC54	Na+/H+ antiporter NhaD or related arsenite permease (ArsB)
S. coagulans TSCC54	Na+/H+ antiporter NhaD or related arsenite permease (ArsB)
S. coagulans TSCC54	Na+/H+ antiporter NhaD or related arsenite permease (ArsB)
S. coagulans OT1-1	Na+/H+ antiporter NhaD or related arsenite permease (ArsB)
S. coagulans OT1-1	Na+/H+ antiporter NhaD or related arsenite permease (ArsB)
S. coagulans OT1-1	Na+/H+ antiporter NhaD or related arsenite permease (ArsB)
S. schleiferi MGYG-HGUT	Na+/H+ antiporter NhaD or related arsenite permease (ArsB)
S. coagulans GCA_022557135.1	Na+/H+ antiporter NhaD or related arsenite permease (ArsB)
S. coagulans GCA_022557135.1	Na+/H+ antiporter NhaD or related arsenite permease (ArsB)
S. coagulans GCA_022557135.1	Na+/H+ antiporter NhaD or related arsenite permease (ArsB)
S. coagulans 191	Na+/H+ antiporter NhaD or related arsenite permease (ArsB)
S. coagulans 191	Na+/H+ antiporter NhaD or related arsenite permease (ArsB)
S. coagulans 191	Na+/H+ antiporter NhaD or related arsenite permease (ArsB)
S. schleiferi 192	Na+/H+ antiporter NhaD or related arsenite permease (ArsB)
S. coagulans 196	Na+/H+ antiporter NhaD or related arsenite permease (ArsB)
S. coagulans 196	Na+/H+ antiporter NhaD or related arsenite permease (ArsB)
S. coagulans 196	Na+/H+ antiporter NhaD or related arsenite permease (ArsB)
S. schleiferi 205	Na+/H+ antiporter NhaD or related arsenite permease (ArsB)
S. schleiferi 214	Na+/H+ antiporter NhaD or related arsenite permease (ArsB)
S. schleiferi ATCC43808	V8-like Glu-specific endopeptidase (eMpr)
S. schleiferi ATCC43808	Chitinase, GH19 family (GH19) (PDB:1WVU) (PUBMED:17010167)|V8-like Glu-specific endopeptidase (eMpr)
S. coagulans 5909-02	V8-like Glu-specific endopeptidase (eMpr)
S. coagulans 2142-05	V8-like Glu-specific endopeptidase (eMpr)
S. coagulans 2317-03	V8-like Glu-specific endopeptidase (eMpr)
S. coagulans TSCC54	V8-like Glu-specific endopeptidase (eMpr)
S. coagulans TSCC54	V8-like Glu-specific endopeptidase (eMpr)
S. coagulans OT1-1	V8-like Glu-specific endopeptidase (eMpr)
S. schleiferi MGYG-HGUT	V8-like Glu-specific endopeptidase (eMpr)
S. schleiferi MGYG-HGUT	Chitinase, GH19 family (GH19) (PDB:1WVU) (PUBMED:17010167)|V8-like Glu-specific endopeptidase (eMpr)
S. coagulans GCA_022557135.1	V8-like Glu-specific endopeptidase (eMpr)
S. coagulans GCA_022557135.1	V8-like Glu-specific endopeptidase (eMpr)
S. schleiferi 192	V8-like Glu-specific endopeptidase (eMpr)
S. schleiferi 192	Chitinase, GH19 family (GH19) (PDB:1WVU) (PUBMED:17010167)|V8-like Glu-specific endopeptidase (eMpr)
S. coagulans 196	V8-like Glu-specific endopeptidase (eMpr)
S. schleiferi 205	V8-like Glu-specific endopeptidase (eMpr)
S. schleiferi 205	Chitinase, GH19 family (GH19) (PDB:1WVU) (PUBMED:17010167)|V8-like Glu-specific endopeptidase (eMpr)
S. schleiferi 214	V8-like Glu-specific endopeptidase (eMpr)
S. schleiferi 214	Chitinase, GH19 family (GH19) (PDB:1WVU) (PUBMED:17010167)|V8-like Glu-specific endopeptidase (eMpr)
S. schleiferi ATCC43808	Nucleoside-diphosphate-sugar epimerase (WcaG) (PDB:2X4G)
S. schleiferi ATCC43808	Uncharacterized conserved protein YbjT, contains NAD(P)-binding and DUF2867 domains (YbjT) (PDB:5L3Z)
S. coagulans 5909-02	Nucleoside-diphosphate-sugar epimerase (WcaG) (PDB:2X4G)
S. coagulans 5909-02	Uncharacterized conserved protein YbjT, contains NAD(P)-binding and DUF2867 domains (YbjT) (PDB:5L3Z)
S. coagulans 2142-05	Nucleoside-diphosphate-sugar epimerase (WcaG) (PDB:2X4G)
S. coagulans 2142-05	Uncharacterized conserved protein YbjT, contains NAD(P)-binding and DUF2867 domains (YbjT) (PDB:5L3Z)
S. coagulans 2317-03	Nucleoside-diphosphate-sugar epimerase (WcaG) (PDB:2X4G)
S. coagulans 2317-03	Uncharacterized conserved protein YbjT, contains NAD(P)-binding and DUF2867 domains (YbjT) (PDB:5L3Z)
S. coagulans TSCC54	Uncharacterized conserved protein YbjT, contains NAD(P)-binding and DUF2867 domains (YbjT) (PDB:5L3Z)
S. coagulans TSCC54	Nucleoside-diphosphate-sugar epimerase (WcaG) (PDB:2X4G)
S. coagulans OT1-1	Nucleoside-diphosphate-sugar epimerase (WcaG) (PDB:2X4G)
S. coagulans OT1-1	Uncharacterized conserved protein YbjT, contains NAD(P)-binding and DUF2867 domains (YbjT) (PDB:5L3Z)
S. schleiferi MGYG-HGUT	Nucleoside-diphosphate-sugar epimerase (WcaG) (PDB:2X4G)
S. schleiferi MGYG-HGUT	Uncharacterized conserved protein YbjT, contains NAD(P)-binding and DUF2867 domains (YbjT) (PDB:5L3Z)
S. coagulans GCA_022557135.1	Nucleoside-diphosphate-sugar epimerase (WcaG) (PDB:2X4G)
S. coagulans GCA_022557135.1	Nucleoside-diphosphate-sugar epimerase (WcaG) (PDB:2X4G)
S. coagulans 191	Uncharacterized conserved protein YbjT, contains NAD(P)-binding and DUF2867 domains (YbjT) (PDB:5L3Z)
S. coagulans 191	Uncharacterized conserved protein YbjT, contains NAD(P)-binding and DUF2867 domains (YbjT) (PDB:5L3Z)
S. coagulans 191	Nucleoside-diphosphate-sugar epimerase (WcaG) (PDB:2X4G)
S. schleiferi 192	Nucleoside-diphosphate-sugar epimerase (WcaG) (PDB:2X4G)
S. schleiferi 192	Uncharacterized conserved protein YbjT, contains NAD(P)-binding and DUF2867 domains (YbjT) (PDB:5L3Z)
S. coagulans 196	Uncharacterized conserved protein YbjT, contains NAD(P)-binding and DUF2867 domains (YbjT) (PDB:5L3Z)
S. coagulans 196	Uncharacterized conserved protein YbjT, contains NAD(P)-binding and DUF2867 domains (YbjT) (PDB:5L3Z)
S. coagulans 196	Nucleoside-diphosphate-sugar epimerase (WcaG) (PDB:2X4G)
S. schleiferi 205	Nucleoside-diphosphate-sugar epimerase (WcaG) (PDB:2X4G)
S. schleiferi 205	Uncharacterized conserved protein YbjT, contains NAD(P)-binding and DUF2867 domains (YbjT) (PDB:5L3Z)
S. schleiferi 214	Nucleoside-diphosphate-sugar epimerase (WcaG) (PDB:2X4G)
S. schleiferi 214	Uncharacterized conserved protein YbjT, contains NAD(P)-binding and DUF2867 domains (YbjT) (PDB:5L3Z)
S. schleiferi ATCC43808	L-serine deaminase (SdaA) (PDB:4RQO)
S. schleiferi ATCC43808	L-serine deaminase (SdaA) (PDB:4RQO)
S. coagulans 5909-02	L-serine deaminase (SdaA) (PDB:4RQO)
S. coagulans 5909-02	L-serine deaminase (SdaA) (PDB:4RQO)
S. coagulans 2142-05	L-serine deaminase (SdaA) (PDB:4RQO)
S. coagulans 2142-05	L-serine deaminase (SdaA) (PDB:4RQO)
S. coagulans 2317-03	L-serine deaminase (SdaA) (PDB:4RQO)
S. coagulans 2317-03	L-serine deaminase (SdaA) (PDB:4RQO)
S. coagulans TSCC54	L-serine deaminase (SdaA) (PDB:4RQO)
S. coagulans TSCC54	L-serine deaminase (SdaA) (PDB:4RQO)
S. coagulans OT1-1	L-serine deaminase (SdaA) (PDB:4RQO)
S. coagulans OT1-1	L-serine deaminase (SdaA) (PDB:4RQO)
S. coagulans OT1-1	L-serine deaminase (SdaA) (PDB:4RQO)
S. schleiferi MGYG-HGUT	L-serine deaminase (SdaA) (PDB:4RQO)
S. schleiferi MGYG-HGUT	L-serine deaminase (SdaA) (PDB:4RQO)
S. coagulans GCA_022557135.1	L-serine deaminase (SdaA) (PDB:4RQO)
S. coagulans GCA_022557135.1	L-serine deaminase (SdaA) (PDB:4RQO)
S. coagulans 191	L-serine deaminase (SdaA) (PDB:4RQO)
S. coagulans 191	L-serine deaminase (SdaA) (PDB:4RQO)
S. schleiferi 192	L-serine deaminase (SdaA) (PDB:4RQO)
S. schleiferi 192	L-serine deaminase (SdaA) (PDB:4RQO)
S. coagulans 196	L-serine deaminase (SdaA) (PDB:4RQO)
S. coagulans 196	L-serine deaminase (SdaA) (PDB:4RQO)
S. schleiferi 205	L-serine deaminase (SdaA) (PDB:4RQO)
S. schleiferi 205	L-serine deaminase (SdaA) (PDB:4RQO)
S. schleiferi 214	L-serine deaminase (SdaA) (PDB:4RQO)
S. schleiferi 214	L-serine deaminase (SdaA) (PDB:4RQO)
S. schleiferi ATCC43808	Flavin-dependent oxidoreductase, luciferase family (includes alkanesulfonate monooxygenase SsuD and methylene tetrahydromethanopterin reductase) (SsuD) (PDB:1BRL)
S. schleiferi ATCC43808	Flavin-dependent oxidoreductase, luciferase family (includes alkanesulfonate monooxygenase SsuD and methylene tetrahydromethanopterin reductase) (SsuD) (PDB:1BRL)
S. coagulans 5909-02	Flavin-dependent oxidoreductase, luciferase family (includes alkanesulfonate monooxygenase SsuD and methylene tetrahydromethanopterin reductase) (SsuD) (PDB:1BRL)
S. coagulans 5909-02	Flavin-dependent oxidoreductase, luciferase family (includes alkanesulfonate monooxygenase SsuD and methylene tetrahydromethanopterin reductase) (SsuD) (PDB:1BRL)
S. coagulans 2142-05	Flavin-dependent oxidoreductase, luciferase family (includes alkanesulfonate monooxygenase SsuD and methylene tetrahydromethanopterin reductase) (SsuD) (PDB:1BRL)
S. coagulans 2142-05	Flavin-dependent oxidoreductase, luciferase family (includes alkanesulfonate monooxygenase SsuD and methylene tetrahydromethanopterin reductase) (SsuD) (PDB:1BRL)
S. coagulans 2317-03	Flavin-dependent oxidoreductase, luciferase family (includes alkanesulfonate monooxygenase SsuD and methylene tetrahydromethanopterin reductase) (SsuD) (PDB:1BRL)
S. coagulans 2317-03	Flavin-dependent oxidoreductase, luciferase family (includes alkanesulfonate monooxygenase SsuD and methylene tetrahydromethanopterin reductase) (SsuD) (PDB:1BRL)
S. coagulans 2317-03	Flavin-dependent oxidoreductase, luciferase family (includes alkanesulfonate monooxygenase SsuD and methylene tetrahydromethanopterin reductase) (SsuD) (PDB:1BRL)
S. coagulans TSCC54	Flavin-dependent oxidoreductase, luciferase family (includes alkanesulfonate monooxygenase SsuD and methylene tetrahydromethanopterin reductase) (SsuD) (PDB:1BRL)
S. coagulans TSCC54	Flavin-dependent oxidoreductase, luciferase family (includes alkanesulfonate monooxygenase SsuD and methylene tetrahydromethanopterin reductase) (SsuD) (PDB:1BRL)
S. coagulans OT1-1	Flavin-dependent oxidoreductase, luciferase family (includes alkanesulfonate monooxygenase SsuD and methylene tetrahydromethanopterin reductase) (SsuD) (PDB:1BRL)
S. coagulans OT1-1	Flavin-dependent oxidoreductase, luciferase family (includes alkanesulfonate monooxygenase SsuD and methylene tetrahydromethanopterin reductase) (SsuD) (PDB:1BRL)
S. schleiferi MGYG-HGUT	Flavin-dependent oxidoreductase, luciferase family (includes alkanesulfonate monooxygenase SsuD and methylene tetrahydromethanopterin reductase) (SsuD) (PDB:1BRL)
S. schleiferi MGYG-HGUT	Flavin-dependent oxidoreductase, luciferase family (includes alkanesulfonate monooxygenase SsuD and methylene tetrahydromethanopterin reductase) (SsuD) (PDB:1BRL)
S. coagulans GCA_022557135.1	Flavin-dependent oxidoreductase, luciferase family (includes alkanesulfonate monooxygenase SsuD and methylene tetrahydromethanopterin reductase) (SsuD) (PDB:1BRL)
S. coagulans GCA_022557135.1	Flavin-dependent oxidoreductase, luciferase family (includes alkanesulfonate monooxygenase SsuD and methylene tetrahydromethanopterin reductase) (SsuD) (PDB:1BRL)
S. coagulans 191	Flavin-dependent oxidoreductase, luciferase family (includes alkanesulfonate monooxygenase SsuD and methylene tetrahydromethanopterin reductase) (SsuD) (PDB:1BRL)
S. coagulans 191	Flavin-dependent oxidoreductase, luciferase family (includes alkanesulfonate monooxygenase SsuD and methylene tetrahydromethanopterin reductase) (SsuD) (PDB:1BRL)
S. schleiferi 192	Flavin-dependent oxidoreductase, luciferase family (includes alkanesulfonate monooxygenase SsuD and methylene tetrahydromethanopterin reductase) (SsuD) (PDB:1BRL)
S. schleiferi 192	Flavin-dependent oxidoreductase, luciferase family (includes alkanesulfonate monooxygenase SsuD and methylene tetrahydromethanopterin reductase) (SsuD) (PDB:1BRL)
S. coagulans 196	Flavin-dependent oxidoreductase, luciferase family (includes alkanesulfonate monooxygenase SsuD and methylene tetrahydromethanopterin reductase) (SsuD) (PDB:1BRL)
S. coagulans 196	Flavin-dependent oxidoreductase, luciferase family (includes alkanesulfonate monooxygenase SsuD and methylene tetrahydromethanopterin reductase) (SsuD) (PDB:1BRL)
S. schleiferi 205	Flavin-dependent oxidoreductase, luciferase family (includes alkanesulfonate monooxygenase SsuD and methylene tetrahydromethanopterin reductase) (SsuD) (PDB:1BRL)
S. schleiferi 205	Flavin-dependent oxidoreductase, luciferase family (includes alkanesulfonate monooxygenase SsuD and methylene tetrahydromethanopterin reductase) (SsuD) (PDB:1BRL)
S. schleiferi 214	Flavin-dependent oxidoreductase, luciferase family (includes alkanesulfonate monooxygenase SsuD and methylene tetrahydromethanopterin reductase) (SsuD) (PDB:1BRL)
S. schleiferi 214	Flavin-dependent oxidoreductase, luciferase family (includes alkanesulfonate monooxygenase SsuD and methylene tetrahydromethanopterin reductase) (SsuD) (PDB:1BRL)
S. schleiferi MGYG-HGUT	Transposase
S. schleiferi MGYG-HGUT	Transposase
S. schleiferi MGYG-HGUT	Transposase
S. schleiferi MGYG-HGUT	Transposase
S. schleiferi MGYG-HGUT	Transposase
S. schleiferi MGYG-HGUT	Transposase
S. schleiferi MGYG-HGUT	Transposase
S. schleiferi MGYG-HGUT	Transposase
S. schleiferi MGYG-HGUT	Transposase
S. schleiferi MGYG-HGUT	Transposase
S. schleiferi MGYG-HGUT	Transposase
S. schleiferi MGYG-HGUT	Transposase
S. schleiferi MGYG-HGUT	Transposase
S. schleiferi MGYG-HGUT	Transposase
S. schleiferi 192	Transposase
S. schleiferi 192	Transposase
S. schleiferi 192	Transposase
S. schleiferi 192	Transposase
S. schleiferi 214	Transposase
S. schleiferi ATCC43808	Phosphotransferase subunit DhaM of the dihydroxyacetone kinase DhaKLM complex, contains PTS-EIIA, HPr, and PEP-utilizing domains (DhaM)
S. schleiferi ATCC43808	Phosphotransferase subunit DhaM of the dihydroxyacetone kinase DhaKLM complex, contains PTS-EIIA, HPr, and PEP-utilizing domains (DhaM)
S. coagulans 5909-02	Phosphotransferase subunit DhaM of the dihydroxyacetone kinase DhaKLM complex, contains PTS-EIIA, HPr, and PEP-utilizing domains (DhaM)
S. coagulans 5909-02	Phosphotransferase subunit DhaM of the dihydroxyacetone kinase DhaKLM complex, contains PTS-EIIA, HPr, and PEP-utilizing domains (DhaM)
S. coagulans 2142-05	Phosphotransferase subunit DhaM of the dihydroxyacetone kinase DhaKLM complex, contains PTS-EIIA, HPr, and PEP-utilizing domains (DhaM)
S. coagulans 2142-05	Phosphotransferase subunit DhaM of the dihydroxyacetone kinase DhaKLM complex, contains PTS-EIIA, HPr, and PEP-utilizing domains (DhaM)
S. coagulans 2317-03	Phosphotransferase subunit DhaM of the dihydroxyacetone kinase DhaKLM complex, contains PTS-EIIA, HPr, and PEP-utilizing domains (DhaM)
S. coagulans 2317-03	Phosphotransferase subunit DhaM of the dihydroxyacetone kinase DhaKLM complex, contains PTS-EIIA, HPr, and PEP-utilizing domains (DhaM)
S. coagulans TSCC54	Phosphotransferase subunit DhaM of the dihydroxyacetone kinase DhaKLM complex, contains PTS-EIIA, HPr, and PEP-utilizing domains (DhaM)
S. coagulans TSCC54	Phosphotransferase subunit DhaM of the dihydroxyacetone kinase DhaKLM complex, contains PTS-EIIA, HPr, and PEP-utilizing domains (DhaM)
S. coagulans OT1-1	Phosphotransferase subunit DhaM of the dihydroxyacetone kinase DhaKLM complex, contains PTS-EIIA, HPr, and PEP-utilizing domains (DhaM)
S. coagulans OT1-1	Phosphotransferase subunit DhaM of the dihydroxyacetone kinase DhaKLM complex, contains PTS-EIIA, HPr, and PEP-utilizing domains (DhaM)
S. schleiferi MGYG-HGUT	Phosphotransferase subunit DhaM of the dihydroxyacetone kinase DhaKLM complex, contains PTS-EIIA, HPr, and PEP-utilizing domains (DhaM)
S. schleiferi MGYG-HGUT	Phosphotransferase subunit DhaM of the dihydroxyacetone kinase DhaKLM complex, contains PTS-EIIA, HPr, and PEP-utilizing domains (DhaM)
S. coagulans GCA_022557135.1	Phosphotransferase subunit DhaM of the dihydroxyacetone kinase DhaKLM complex, contains PTS-EIIA, HPr, and PEP-utilizing domains (DhaM)
S. coagulans GCA_022557135.1	Phosphotransferase subunit DhaM of the dihydroxyacetone kinase DhaKLM complex, contains PTS-EIIA, HPr, and PEP-utilizing domains (DhaM)
S. coagulans 191	Phosphotransferase subunit DhaM of the dihydroxyacetone kinase DhaKLM complex, contains PTS-EIIA, HPr, and PEP-utilizing domains (DhaM)
S. coagulans 191	Phosphotransferase subunit DhaM of the dihydroxyacetone kinase DhaKLM complex, contains PTS-EIIA, HPr, and PEP-utilizing domains (DhaM)
S. schleiferi 192	Phosphotransferase subunit DhaM of the dihydroxyacetone kinase DhaKLM complex, contains PTS-EIIA, HPr, and PEP-utilizing domains (DhaM)
S. schleiferi 192	Phosphotransferase subunit DhaM of the dihydroxyacetone kinase DhaKLM complex, contains PTS-EIIA, HPr, and PEP-utilizing domains (DhaM)
S. coagulans 196	Phosphotransferase subunit DhaM of the dihydroxyacetone kinase DhaKLM complex, contains PTS-EIIA, HPr, and PEP-utilizing domains (DhaM)
S. coagulans 196	Phosphotransferase subunit DhaM of the dihydroxyacetone kinase DhaKLM complex, contains PTS-EIIA, HPr, and PEP-utilizing domains (DhaM)
S. schleiferi 205	Phosphotransferase subunit DhaM of the dihydroxyacetone kinase DhaKLM complex, contains PTS-EIIA, HPr, and PEP-utilizing domains (DhaM)
S. schleiferi 205	Phosphotransferase subunit DhaM of the dihydroxyacetone kinase DhaKLM complex, contains PTS-EIIA, HPr, and PEP-utilizing domains (DhaM)
S. schleiferi 214	Phosphotransferase subunit DhaM of the dihydroxyacetone kinase DhaKLM complex, contains PTS-EIIA, HPr, and PEP-utilizing domains (DhaM)
S. schleiferi 214	Phosphotransferase subunit DhaM of the dihydroxyacetone kinase DhaKLM complex, contains PTS-EIIA, HPr, and PEP-utilizing domains (DhaM)
S. schleiferi ATCC43808	DNA-binding transcriptional regulator, XRE-family HTH domain (XRE) (PDB:1UTX)
S. schleiferi ATCC43808	DNA-binding transcriptional regulator, XRE-family HTH domain (XRE) (PDB:1UTX)
S. coagulans 5909-02	DNA-binding transcriptional regulator, XRE-family HTH domain (XRE) (PDB:1UTX)
S. coagulans 5909-02	DNA-binding transcriptional regulator, XRE-family HTH domain (XRE) (PDB:1UTX)
S. coagulans 2142-05	DNA-binding transcriptional regulator, XRE-family HTH domain (XRE) (PDB:1UTX)
S. coagulans 2142-05	DNA-binding transcriptional regulator, XRE-family HTH domain (XRE) (PDB:1UTX)
S. coagulans 2317-03	DNA-binding transcriptional regulator, XRE-family HTH domain (XRE) (PDB:1UTX)
S. coagulans 2317-03	DNA-binding transcriptional regulator, XRE-family HTH domain (XRE) (PDB:1UTX)
S. coagulans TSCC54	DNA-binding transcriptional regulator, XRE-family HTH domain (XRE) (PDB:1UTX)
S. coagulans TSCC54	DNA-binding transcriptional regulator, XRE-family HTH domain (XRE) (PDB:1UTX)
S. coagulans OT1-1	DNA-binding transcriptional regulator, XRE-family HTH domain (XRE) (PDB:1UTX)
S. coagulans OT1-1	DNA-binding transcriptional regulator, XRE-family HTH domain (XRE) (PDB:1UTX)
S. schleiferi MGYG-HGUT	DNA-binding transcriptional regulator, XRE-family HTH domain (XRE) (PDB:1UTX)
S. schleiferi MGYG-HGUT	DNA-binding transcriptional regulator, XRE-family HTH domain (XRE) (PDB:1UTX)
S. coagulans GCA_022557135.1	DNA-binding transcriptional regulator, XRE-family HTH domain (XRE) (PDB:1UTX)
S. coagulans GCA_022557135.1	DNA-binding transcriptional regulator, XRE-family HTH domain (XRE) (PDB:1UTX)
S. coagulans 191	DNA-binding transcriptional regulator, XRE-family HTH domain (XRE) (PDB:1UTX)
S. coagulans 191	DNA-binding transcriptional regulator, XRE-family HTH domain (XRE) (PDB:1UTX)
S. schleiferi 192	DNA-binding transcriptional regulator, XRE-family HTH domain (XRE) (PDB:1UTX)
S. schleiferi 192	DNA-binding transcriptional regulator, XRE-family HTH domain (XRE) (PDB:1UTX)
S. coagulans 196	DNA-binding transcriptional regulator, XRE-family HTH domain (XRE) (PDB:1UTX)
S. coagulans 196	DNA-binding transcriptional regulator, XRE-family HTH domain (XRE) (PDB:1UTX)
S. schleiferi 205	DNA-binding transcriptional regulator, XRE-family HTH domain (XRE) (PDB:1UTX)
S. schleiferi 205	DNA-binding transcriptional regulator, XRE-family HTH domain (XRE) (PDB:1UTX)
S. schleiferi 214	DNA-binding transcriptional regulator, XRE-family HTH domain (XRE) (PDB:1UTX)
S. schleiferi 214	DNA-binding transcriptional regulator, XRE-family HTH domain (XRE) (PDB:1UTX)
S. schleiferi ATCC43808	Cold shock protein, CspA family (CspC) (PDB:1C9O)
S. schleiferi ATCC43808	Cold shock protein, CspA family (CspC) (PDB:1C9O)
S. coagulans 5909-02	Cold shock protein, CspA family (CspC) (PDB:1C9O)
S. coagulans 5909-02	Cold shock protein, CspA family (CspC) (PDB:1C9O)
S. coagulans 2142-05	Cold shock protein, CspA family (CspC) (PDB:1C9O)
S. coagulans 2142-05	Cold shock protein, CspA family (CspC) (PDB:1C9O)
S. coagulans 2317-03	Cold shock protein, CspA family (CspC) (PDB:1C9O)
S. coagulans 2317-03	Cold shock protein, CspA family (CspC) (PDB:1C9O)
S. coagulans TSCC54	Cold shock protein, CspA family (CspC) (PDB:1C9O)
S. coagulans TSCC54	Cold shock protein, CspA family (CspC) (PDB:1C9O)
S. coagulans OT1-1	Cold shock protein, CspA family (CspC) (PDB:1C9O)
S. coagulans OT1-1	Cold shock protein, CspA family (CspC) (PDB:1C9O)
S. schleiferi MGYG-HGUT	Cold shock protein, CspA family (CspC) (PDB:1C9O)
S. schleiferi MGYG-HGUT	Cold shock protein, CspA family (CspC) (PDB:1C9O)
S. coagulans GCA_022557135.1	Cold shock protein, CspA family (CspC) (PDB:1C9O)
S. coagulans GCA_022557135.1	Cold shock protein, CspA family (CspC) (PDB:1C9O)
S. coagulans 191	Cold shock protein, CspA family (CspC) (PDB:1C9O)
S. coagulans 191	Cold shock protein, CspA family (CspC) (PDB:1C9O)
S. schleiferi 192	Cold shock protein, CspA family (CspC) (PDB:1C9O)
S. schleiferi 192	Cold shock protein, CspA family (CspC) (PDB:1C9O)
S. coagulans 196	Cold shock protein, CspA family (CspC) (PDB:1C9O)
S. coagulans 196	Cold shock protein, CspA family (CspC) (PDB:1C9O)
S. schleiferi 205	Cold shock protein, CspA family (CspC) (PDB:1C9O)
S. schleiferi 205	Cold shock protein, CspA family (CspC) (PDB:1C9O)
S. schleiferi 214	Cold shock protein, CspA family (CspC) (PDB:1C9O)
S. schleiferi 214	Cold shock protein, CspA family (CspC) (PDB:1C9O)
S. schleiferi ATCC43808	Ribosomal protein L33 (RpmG) (PDB:1VS6)
S. schleiferi ATCC43808	Ribosomal protein L33 (RpmG) (PDB:1VS6)
S. coagulans 5909-02	Ribosomal protein L33 (RpmG) (PDB:1VS6)
S. coagulans 5909-02	Ribosomal protein L33 (RpmG) (PDB:1VS6)
S. coagulans 2142-05	Ribosomal protein L33 (RpmG) (PDB:1VS6)
S. coagulans 2142-05	Ribosomal protein L33 (RpmG) (PDB:1VS6)
S. coagulans 2317-03	Ribosomal protein L33 (RpmG) (PDB:1VS6)
S. coagulans 2317-03	Ribosomal protein L33 (RpmG) (PDB:1VS6)
S. coagulans TSCC54	Ribosomal protein L33 (RpmG) (PDB:1VS6)
S. coagulans TSCC54	Ribosomal protein L33 (RpmG) (PDB:1VS6)
S. coagulans OT1-1	Ribosomal protein L33 (RpmG) (PDB:1VS6)
S. coagulans OT1-1	Ribosomal protein L33 (RpmG) (PDB:1VS6)
S. schleiferi MGYG-HGUT	Ribosomal protein L33 (RpmG) (PDB:1VS6)
S. schleiferi MGYG-HGUT	Ribosomal protein L33 (RpmG) (PDB:1VS6)
S. coagulans GCA_022557135.1	Ribosomal protein L33 (RpmG) (PDB:1VS6)
S. coagulans GCA_022557135.1	Ribosomal protein L33 (RpmG) (PDB:1VS6)
S. coagulans 191	Ribosomal protein L33 (RpmG) (PDB:1VS6)
S. coagulans 191	Ribosomal protein L33 (RpmG) (PDB:1VS6)
S. schleiferi 192	Ribosomal protein L33 (RpmG) (PDB:1VS6)
S. schleiferi 192	Ribosomal protein L33 (RpmG) (PDB:1VS6)
S. coagulans 196	Ribosomal protein L33 (RpmG) (PDB:1VS6)
S. coagulans 196	Ribosomal protein L33 (RpmG) (PDB:1VS6)
S. schleiferi 205	Ribosomal protein L33 (RpmG) (PDB:1VS6)
S. schleiferi 205	Ribosomal protein L33 (RpmG) (PDB:1VS6)
S. schleiferi 214	Ribosomal protein L33 (RpmG) (PDB:1VS6)
S. schleiferi 214	Ribosomal protein L33 (RpmG) (PDB:1VS6)
S. schleiferi ATCC43808	ABC-type metal ion transport system, periplasmic component/surface antigen (NlpA) (PDB:1P99)
S. schleiferi ATCC43808	ABC-type metal ion transport system, periplasmic component/surface antigen (NlpA) (PDB:1P99)
S. coagulans 5909-02	ABC-type metal ion transport system, periplasmic component/surface antigen (NlpA) (PDB:1P99)
S. coagulans 5909-02	ABC-type metal ion transport system, periplasmic component/surface antigen (NlpA) (PDB:1P99)
S. coagulans 2142-05	ABC-type metal ion transport system, periplasmic component/surface antigen (NlpA) (PDB:1P99)
S. coagulans 2142-05	ABC-type metal ion transport system, periplasmic component/surface antigen (NlpA) (PDB:1P99)
S. coagulans 2317-03	ABC-type metal ion transport system, periplasmic component/surface antigen (NlpA) (PDB:1P99)
S. coagulans 2317-03	ABC-type metal ion transport system, periplasmic component/surface antigen (NlpA) (PDB:1P99)
S. coagulans TSCC54	ABC-type metal ion transport system, periplasmic component/surface antigen (NlpA) (PDB:1P99)
S. coagulans TSCC54	ABC-type metal ion transport system, periplasmic component/surface antigen (NlpA) (PDB:1P99)
S. coagulans OT1-1	ABC-type metal ion transport system, periplasmic component/surface antigen (NlpA) (PDB:1P99)
S. coagulans OT1-1	ABC-type metal ion transport system, periplasmic component/surface antigen (NlpA) (PDB:1P99)
S. schleiferi MGYG-HGUT	ABC-type metal ion transport system, periplasmic component/surface antigen (NlpA) (PDB:1P99)
S. schleiferi MGYG-HGUT	ABC-type metal ion transport system, periplasmic component/surface antigen (NlpA) (PDB:1P99)
S. coagulans GCA_022557135.1	ABC-type metal ion transport system, periplasmic component/surface antigen (NlpA) (PDB:1P99)
S. coagulans GCA_022557135.1	ABC-type metal ion transport system, periplasmic component/surface antigen (NlpA) (PDB:1P99)
S. coagulans 191	ABC-type metal ion transport system, periplasmic component/surface antigen (NlpA) (PDB:1P99)
S. coagulans 191	ABC-type metal ion transport system, periplasmic component/surface antigen (NlpA) (PDB:1P99)
S. schleiferi 192	ABC-type metal ion transport system, periplasmic component/surface antigen (NlpA) (PDB:1P99)
S. schleiferi 192	ABC-type metal ion transport system, periplasmic component/surface antigen (NlpA) (PDB:1P99)
S. coagulans 196	ABC-type metal ion transport system, periplasmic component/surface antigen (NlpA) (PDB:1P99)
S. coagulans 196	ABC-type metal ion transport system, periplasmic component/surface antigen (NlpA) (PDB:1P99)
S. schleiferi 205	ABC-type metal ion transport system, periplasmic component/surface antigen (NlpA) (PDB:1P99)
S. schleiferi 205	ABC-type metal ion transport system, periplasmic component/surface antigen (NlpA) (PDB:1P99)
S. schleiferi 214	ABC-type metal ion transport system, periplasmic component/surface antigen (NlpA) (PDB:1P99)
S. schleiferi 214	ABC-type metal ion transport system, periplasmic component/surface antigen (NlpA) (PDB:1P99)
S. schleiferi ATCC43808	DNA-binding response regulator, OmpR family, contains REC and winged-helix (wHTH) domain (OmpR) (PDB:1XHF)
S. schleiferi ATCC43808	DNA-binding response regulator, OmpR family, contains REC and winged-helix (wHTH) domain (OmpR) (PDB:1XHF)
S. coagulans 5909-02	DNA-binding response regulator, OmpR family, contains REC and winged-helix (wHTH) domain (OmpR) (PDB:1XHF)
S. coagulans 5909-02	DNA-binding response regulator, OmpR family, contains REC and winged-helix (wHTH) domain (OmpR) (PDB:1XHF)
S. coagulans 2142-05	DNA-binding response regulator, OmpR family, contains REC and winged-helix (wHTH) domain (OmpR) (PDB:1XHF)
S. coagulans 2142-05	DNA-binding response regulator, OmpR family, contains REC and winged-helix (wHTH) domain (OmpR) (PDB:1XHF)
S. coagulans 2317-03	DNA-binding response regulator, OmpR family, contains REC and winged-helix (wHTH) domain (OmpR) (PDB:1XHF)
S. coagulans 2317-03	DNA-binding response regulator, OmpR family, contains REC and winged-helix (wHTH) domain (OmpR) (PDB:1XHF)
S. coagulans TSCC54	DNA-binding response regulator, OmpR family, contains REC and winged-helix (wHTH) domain (OmpR) (PDB:1XHF)
S. coagulans TSCC54	DNA-binding response regulator, OmpR family, contains REC and winged-helix (wHTH) domain (OmpR) (PDB:1XHF)
S. coagulans OT1-1	DNA-binding response regulator, OmpR family, contains REC and winged-helix (wHTH) domain (OmpR) (PDB:1XHF)
S. coagulans OT1-1	DNA-binding response regulator, OmpR family, contains REC and winged-helix (wHTH) domain (OmpR) (PDB:1XHF)
S. schleiferi MGYG-HGUT	DNA-binding response regulator, OmpR family, contains REC and winged-helix (wHTH) domain (OmpR) (PDB:1XHF)
S. schleiferi MGYG-HGUT	DNA-binding response regulator, OmpR family, contains REC and winged-helix (wHTH) domain (OmpR) (PDB:1XHF)
S. coagulans GCA_022557135.1	DNA-binding response regulator, OmpR family, contains REC and winged-helix (wHTH) domain (OmpR) (PDB:1XHF)
S. coagulans GCA_022557135.1	DNA-binding response regulator, OmpR family, contains REC and winged-helix (wHTH) domain (OmpR) (PDB:1XHF)
S. coagulans 191	DNA-binding response regulator, OmpR family, contains REC and winged-helix (wHTH) domain (OmpR) (PDB:1XHF)
S. coagulans 191	DNA-binding response regulator, OmpR family, contains REC and winged-helix (wHTH) domain (OmpR) (PDB:1XHF)
S. schleiferi 192	DNA-binding response regulator, OmpR family, contains REC and winged-helix (wHTH) domain (OmpR) (PDB:1XHF)
S. schleiferi 192	DNA-binding response regulator, OmpR family, contains REC and winged-helix (wHTH) domain (OmpR) (PDB:1XHF)
S. coagulans 196	DNA-binding response regulator, OmpR family, contains REC and winged-helix (wHTH) domain (OmpR) (PDB:1XHF)
S. coagulans 196	DNA-binding response regulator, OmpR family, contains REC and winged-helix (wHTH) domain (OmpR) (PDB:1XHF)
S. schleiferi 205	DNA-binding response regulator, OmpR family, contains REC and winged-helix (wHTH) domain (OmpR) (PDB:1XHF)
S. schleiferi 205	DNA-binding response regulator, OmpR family, contains REC and winged-helix (wHTH) domain (OmpR) (PDB:1XHF)
S. schleiferi 214	DNA-binding response regulator, OmpR family, contains REC and winged-helix (wHTH) domain (OmpR) (PDB:1XHF)
S. schleiferi 214	DNA-binding response regulator, OmpR family, contains REC and winged-helix (wHTH) domain (OmpR) (PDB:1XHF)
S. schleiferi ATCC43808	Signal peptidase I (LepB) (PDB:1B12) (PUBMED:1925027)
S. schleiferi ATCC43808	Signal peptidase I (LepB) (PDB:1B12) (PUBMED:1925027)
S. coagulans 5909-02	Signal peptidase I (LepB) (PDB:1B12) (PUBMED:1925027)
S. coagulans 5909-02	Signal peptidase I (LepB) (PDB:1B12) (PUBMED:1925027)
S. coagulans 2142-05	Signal peptidase I (LepB) (PDB:1B12) (PUBMED:1925027)
S. coagulans 2142-05	Signal peptidase I (LepB) (PDB:1B12) (PUBMED:1925027)
S. coagulans 2317-03	Signal peptidase I (LepB) (PDB:1B12) (PUBMED:1925027)
S. coagulans 2317-03	Signal peptidase I (LepB) (PDB:1B12) (PUBMED:1925027)
S. coagulans TSCC54	Signal peptidase I (LepB) (PDB:1B12) (PUBMED:1925027)
S. coagulans TSCC54	Signal peptidase I (LepB) (PDB:1B12) (PUBMED:1925027)
S. coagulans OT1-1	Signal peptidase I (LepB) (PDB:1B12) (PUBMED:1925027)
S. coagulans OT1-1	Signal peptidase I (LepB) (PDB:1B12) (PUBMED:1925027)
S. schleiferi MGYG-HGUT	Signal peptidase I (LepB) (PDB:1B12) (PUBMED:1925027)
S. schleiferi MGYG-HGUT	Signal peptidase I (LepB) (PDB:1B12) (PUBMED:1925027)
S. coagulans GCA_022557135.1	Signal peptidase I (LepB) (PDB:1B12) (PUBMED:1925027)
S. coagulans GCA_022557135.1	Signal peptidase I (LepB) (PDB:1B12) (PUBMED:1925027)
S. coagulans 191	Signal peptidase I (LepB) (PDB:1B12) (PUBMED:1925027)
S. coagulans 191	Signal peptidase I (LepB) (PDB:1B12) (PUBMED:1925027)
S. schleiferi 192	Signal peptidase I (LepB) (PDB:1B12) (PUBMED:1925027)
S. schleiferi 192	Signal peptidase I (LepB) (PDB:1B12) (PUBMED:1925027)
S. coagulans 196	Signal peptidase I (LepB) (PDB:1B12) (PUBMED:1925027)
S. coagulans 196	Signal peptidase I (LepB) (PDB:1B12) (PUBMED:1925027)
S. schleiferi 205	Signal peptidase I (LepB) (PDB:1B12) (PUBMED:1925027)
S. schleiferi 205	Signal peptidase I (LepB) (PDB:1B12) (PUBMED:1925027)
S. schleiferi 214	Signal peptidase I (LepB) (PDB:1B12) (PUBMED:1925027)
S. schleiferi 214	Signal peptidase I (LepB) (PDB:1B12) (PUBMED:1925027)
S. schleiferi ATCC43808	Dihydroxyacetone kinase (DAK1) (PDB:1UN8)
S. schleiferi ATCC43808	Dihydroxyacetone kinase (DAK1) (PDB:1UN8)
S. coagulans 5909-02	Dihydroxyacetone kinase (DAK1) (PDB:1UN8)
S. coagulans 5909-02	Dihydroxyacetone kinase (DAK1) (PDB:1UN8)
S. coagulans 2142-05	Dihydroxyacetone kinase (DAK1) (PDB:1UN8)
S. coagulans 2142-05	Dihydroxyacetone kinase (DAK1) (PDB:1UN8)
S. coagulans 2317-03	Dihydroxyacetone kinase (DAK1) (PDB:1UN8)
S. coagulans 2317-03	Dihydroxyacetone kinase (DAK1) (PDB:1UN8)
S. coagulans TSCC54	Dihydroxyacetone kinase (DAK1) (PDB:1UN8)
S. coagulans TSCC54	Dihydroxyacetone kinase (DAK1) (PDB:1UN8)
S. coagulans OT1-1	Dihydroxyacetone kinase (DAK1) (PDB:1UN8)
S. coagulans OT1-1	Dihydroxyacetone kinase (DAK1) (PDB:1UN8)
S. schleiferi MGYG-HGUT	Dihydroxyacetone kinase (DAK1) (PDB:1UN8)
S. schleiferi MGYG-HGUT	Dihydroxyacetone kinase (DAK1) (PDB:1UN8)
S. coagulans GCA_022557135.1	Dihydroxyacetone kinase (DAK1) (PDB:1UN8)
S. coagulans GCA_022557135.1	Dihydroxyacetone kinase (DAK1) (PDB:1UN8)
S. coagulans 191	Dihydroxyacetone kinase (DAK1) (PDB:1UN8)
S. coagulans 191	Dihydroxyacetone kinase (DAK1) (PDB:1UN8)
S. schleiferi 192	Dihydroxyacetone kinase (DAK1) (PDB:1UN8)
S. schleiferi 192	Dihydroxyacetone kinase (DAK1) (PDB:1UN8)
S. coagulans 196	Dihydroxyacetone kinase (DAK1) (PDB:1UN8)
S. coagulans 196	Dihydroxyacetone kinase (DAK1) (PDB:1UN8)
S. schleiferi 205	Dihydroxyacetone kinase (DAK1) (PDB:1UN8)
S. schleiferi 205	Dihydroxyacetone kinase (DAK1) (PDB:1UN8)
S. schleiferi 214	Dihydroxyacetone kinase (DAK1) (PDB:1UN8)
S. schleiferi 214	Dihydroxyacetone kinase (DAK1) (PDB:1UN8)
S. schleiferi ATCC43808	DNA gyrase/topoisomerase IV, subunit B (GyrB) (PDB:1EI1)
S. schleiferi ATCC43808	DNA gyrase/topoisomerase IV, subunit B (GyrB) (PDB:1EI1)
S. coagulans 5909-02	DNA gyrase/topoisomerase IV, subunit B (GyrB) (PDB:1EI1)
S. coagulans 5909-02	DNA gyrase/topoisomerase IV, subunit B (GyrB) (PDB:1EI1)
S. coagulans 2142-05	DNA gyrase/topoisomerase IV, subunit B (GyrB) (PDB:1EI1)
S. coagulans 2142-05	DNA gyrase/topoisomerase IV, subunit B (GyrB) (PDB:1EI1)
S. coagulans 2317-03	DNA gyrase/topoisomerase IV, subunit B (GyrB) (PDB:1EI1)
S. coagulans 2317-03	DNA gyrase/topoisomerase IV, subunit B (GyrB) (PDB:1EI1)
S. coagulans TSCC54	DNA gyrase/topoisomerase IV, subunit B (GyrB) (PDB:1EI1)
S. coagulans TSCC54	DNA gyrase/topoisomerase IV, subunit B (GyrB) (PDB:1EI1)
S. coagulans OT1-1	DNA gyrase/topoisomerase IV, subunit B (GyrB) (PDB:1EI1)
S. coagulans OT1-1	DNA gyrase/topoisomerase IV, subunit B (GyrB) (PDB:1EI1)
S. schleiferi MGYG-HGUT	DNA gyrase/topoisomerase IV, subunit B (GyrB) (PDB:1EI1)
S. schleiferi MGYG-HGUT	DNA gyrase/topoisomerase IV, subunit B (GyrB) (PDB:1EI1)
S. coagulans GCA_022557135.1	DNA gyrase/topoisomerase IV, subunit B (GyrB) (PDB:1EI1)
S. coagulans GCA_022557135.1	DNA gyrase/topoisomerase IV, subunit B (GyrB) (PDB:1EI1)
S. coagulans 191	DNA gyrase/topoisomerase IV, subunit B (GyrB) (PDB:1EI1)
S. coagulans 191	DNA gyrase/topoisomerase IV, subunit B (GyrB) (PDB:1EI1)
S. schleiferi 192	DNA gyrase/topoisomerase IV, subunit B (GyrB) (PDB:1EI1)
S. schleiferi 192	DNA gyrase/topoisomerase IV, subunit B (GyrB) (PDB:1EI1)
S. coagulans 196	DNA gyrase/topoisomerase IV, subunit B (GyrB) (PDB:1EI1)
S. coagulans 196	DNA gyrase/topoisomerase IV, subunit B (GyrB) (PDB:1EI1)
S. schleiferi 205	DNA gyrase/topoisomerase IV, subunit B (GyrB) (PDB:1EI1)
S. schleiferi 205	DNA gyrase/topoisomerase IV, subunit B (GyrB) (PDB:1EI1)
S. schleiferi 214	DNA gyrase/topoisomerase IV, subunit B (GyrB) (PDB:1EI1)
S. schleiferi 214	DNA gyrase/topoisomerase IV, subunit B (GyrB) (PDB:1EI1)
S. schleiferi ATCC43808	Transposase (or an inactivated derivative), DDE domain (Rve)
S. coagulans 5909-02	Transposase (or an inactivated derivative), DDE domain (Rve)
S. coagulans 2317-03	Transposase (or an inactivated derivative), DDE domain (Rve)
S. coagulans 2317-03	Transposase (or an inactivated derivative), DDE domain (Rve)
S. coagulans 2317-03	Transposase (or an inactivated derivative), DDE domain (Rve)
S. coagulans 2317-03	Transposase (or an inactivated derivative), DDE domain (Rve)
S. coagulans 2317-03	Transposase (or an inactivated derivative), DDE domain (Rve)
S. coagulans 2317-03	Transposase (or an inactivated derivative), DDE domain (Rve)
S. coagulans 2317-03	Transposase (or an inactivated derivative), DDE domain (Rve)
S. coagulans 2317-03	Transposase (or an inactivated derivative), DDE domain (Rve)
S. coagulans TSCC54	Transposase (or an inactivated derivative), DDE domain (Rve)
S. coagulans TSCC54	Transposase (or an inactivated derivative), DDE domain (Rve)
S. coagulans TSCC54	Transposase (or an inactivated derivative), DDE domain (Rve)
S. coagulans OT1-1	Transposase (or an inactivated derivative), DDE domain (Rve)
S. coagulans OT1-1	Transposase (or an inactivated derivative), DDE domain (Rve)
S. coagulans OT1-1	Transposase (or an inactivated derivative), DDE domain (Rve)
S. coagulans OT1-1	Transposase (or an inactivated derivative), DDE domain (Rve)
S. coagulans OT1-1	Transposase (or an inactivated derivative), DDE domain (Rve)
S. coagulans OT1-1	Transposase (or an inactivated derivative), DDE domain (Rve)
S. coagulans OT1-1	Transposase (or an inactivated derivative), DDE domain (Rve)
S. coagulans OT1-1	Transposase (or an inactivated derivative), DDE domain (Rve)
S. schleiferi MGYG-HGUT	Transposase (or an inactivated derivative), DDE domain (Rve)
S. coagulans GCA_022557135.1	Transposase (or an inactivated derivative), DDE domain (Rve)
S. schleiferi 192	Transposase (or an inactivated derivative), DDE domain (Rve)
S. schleiferi 205	Transposase (or an inactivated derivative), DDE domain (Rve)
S. schleiferi 214	Transposase (or an inactivated derivative), DDE domain (Rve)
S. schleiferi ATCC43808	Ketopantoate reductase (PanE) (PDB:1BG6)
S. schleiferi ATCC43808	Ketopantoate reductase (PanE) (PDB:1BG6)
S. coagulans 5909-02	Ketopantoate reductase (PanE) (PDB:1BG6)
S. coagulans 5909-02	Ketopantoate reductase (PanE) (PDB:1BG6)
S. coagulans 2142-05	Ketopantoate reductase (PanE) (PDB:1BG6)
S. coagulans 2142-05	Ketopantoate reductase (PanE) (PDB:1BG6)
S. coagulans 2317-03	Ketopantoate reductase (PanE) (PDB:1BG6)
S. coagulans 2317-03	Ketopantoate reductase (PanE) (PDB:1BG6)
S. coagulans TSCC54	Ketopantoate reductase (PanE) (PDB:1BG6)
S. coagulans TSCC54	Ketopantoate reductase (PanE) (PDB:1BG6)
S. coagulans OT1-1	Ketopantoate reductase (PanE) (PDB:1BG6)
S. coagulans OT1-1	Ketopantoate reductase (PanE) (PDB:1BG6)
S. schleiferi MGYG-HGUT	Ketopantoate reductase (PanE) (PDB:1BG6)
S. schleiferi MGYG-HGUT	Ketopantoate reductase (PanE) (PDB:1BG6)
S. coagulans GCA_022557135.1	Ketopantoate reductase (PanE) (PDB:1BG6)
S. coagulans GCA_022557135.1	Ketopantoate reductase (PanE) (PDB:1BG6)
S. coagulans 191	Ketopantoate reductase (PanE) (PDB:1BG6)
S. coagulans 191	Ketopantoate reductase (PanE) (PDB:1BG6)
S. schleiferi 192	Ketopantoate reductase (PanE) (PDB:1BG6)
S. schleiferi 192	Ketopantoate reductase (PanE) (PDB:1BG6)
S. coagulans 196	Ketopantoate reductase (PanE) (PDB:1BG6)
S. coagulans 196	Ketopantoate reductase (PanE) (PDB:1BG6)
S. schleiferi 205	Ketopantoate reductase (PanE) (PDB:1BG6)
S. schleiferi 205	Ketopantoate reductase (PanE) (PDB:1BG6)
S. schleiferi 214	Ketopantoate reductase (PanE) (PDB:1BG6)
S. schleiferi 214	Ketopantoate reductase (PanE) (PDB:1BG6)
S. schleiferi ATCC43808	Ketopantoate reductase (PanE) (PDB:1BG6)
S. schleiferi ATCC43808	Ketopantoate reductase (PanE) (PDB:1BG6)
S. coagulans 5909-02	Ketopantoate reductase (PanE) (PDB:1BG6)
S. coagulans 5909-02	Ketopantoate reductase (PanE) (PDB:1BG6)
S. coagulans 2142-05	Ketopantoate reductase (PanE) (PDB:1BG6)
S. coagulans 2142-05	Ketopantoate reductase (PanE) (PDB:1BG6)
S. coagulans 2317-03	Ketopantoate reductase (PanE) (PDB:1BG6)
S. coagulans 2317-03	Ketopantoate reductase (PanE) (PDB:1BG6)
S. coagulans TSCC54	Ketopantoate reductase (PanE) (PDB:1BG6)
S. coagulans TSCC54	Ketopantoate reductase (PanE) (PDB:1BG6)
S. coagulans OT1-1	Ketopantoate reductase (PanE) (PDB:1BG6)
S. coagulans OT1-1	Ketopantoate reductase (PanE) (PDB:1BG6)
S. schleiferi MGYG-HGUT	Ketopantoate reductase (PanE) (PDB:1BG6)
S. schleiferi MGYG-HGUT	Ketopantoate reductase (PanE) (PDB:1BG6)
S. coagulans GCA_022557135.1	Ketopantoate reductase (PanE) (PDB:1BG6)
S. coagulans GCA_022557135.1	Ketopantoate reductase (PanE) (PDB:1BG6)
S. coagulans 191	Ketopantoate reductase (PanE) (PDB:1BG6)
S. coagulans 191	Ketopantoate reductase (PanE) (PDB:1BG6)
S. schleiferi 192	Ketopantoate reductase (PanE) (PDB:1BG6)
S. schleiferi 192	Ketopantoate reductase (PanE) (PDB:1BG6)
S. coagulans 196	Ketopantoate reductase (PanE) (PDB:1BG6)
S. coagulans 196	Ketopantoate reductase (PanE) (PDB:1BG6)
S. schleiferi 205	Ketopantoate reductase (PanE) (PDB:1BG6)
S. schleiferi 205	Ketopantoate reductase (PanE) (PDB:1BG6)
S. schleiferi 214	Ketopantoate reductase (PanE) (PDB:1BG6)
S. schleiferi 214	Ketopantoate reductase (PanE) (PDB:1BG6)
S. schleiferi ATCC43808	Dihydroxyacetone kinase (DAK1) (PDB:1UN8)
S. schleiferi ATCC43808	Dihydroxyacetone kinase (DAK1) (PDB:1UN8)
S. coagulans 5909-02	Dihydroxyacetone kinase (DAK1) (PDB:1UN8)
S. coagulans 5909-02	Dihydroxyacetone kinase (DAK1) (PDB:1UN8)
S. coagulans 2142-05	Dihydroxyacetone kinase (DAK1) (PDB:1UN8)
S. coagulans 2142-05	Dihydroxyacetone kinase (DAK1) (PDB:1UN8)
S. coagulans 2317-03	Dihydroxyacetone kinase (DAK1) (PDB:1UN8)
S. coagulans 2317-03	Dihydroxyacetone kinase (DAK1) (PDB:1UN8)
S. coagulans TSCC54	Dihydroxyacetone kinase (DAK1) (PDB:1UN8)
S. coagulans TSCC54	Dihydroxyacetone kinase (DAK1) (PDB:1UN8)
S. coagulans OT1-1	Dihydroxyacetone kinase (DAK1) (PDB:1UN8)
S. coagulans OT1-1	Dihydroxyacetone kinase (DAK1) (PDB:1UN8)
S. schleiferi MGYG-HGUT	Dihydroxyacetone kinase (DAK1) (PDB:1UN8)
S. schleiferi MGYG-HGUT	Dihydroxyacetone kinase (DAK1) (PDB:1UN8)
S. coagulans GCA_022557135.1	Dihydroxyacetone kinase (DAK1) (PDB:1UN8)
S. coagulans GCA_022557135.1	Dihydroxyacetone kinase (DAK1) (PDB:1UN8)
S. coagulans 191	Dihydroxyacetone kinase (DAK1) (PDB:1UN8)
S. coagulans 191	Dihydroxyacetone kinase (DAK1) (PDB:1UN8)
S. schleiferi 192	Dihydroxyacetone kinase (DAK1) (PDB:1UN8)
S. schleiferi 192	Dihydroxyacetone kinase (DAK1) (PDB:1UN8)
S. coagulans 196	Dihydroxyacetone kinase (DAK1) (PDB:1UN8)
S. coagulans 196	Dihydroxyacetone kinase (DAK1) (PDB:1UN8)
S. schleiferi 205	Dihydroxyacetone kinase (DAK1) (PDB:1UN8)
S. schleiferi 205	Dihydroxyacetone kinase (DAK1) (PDB:1UN8)
S. schleiferi 214	Dihydroxyacetone kinase (DAK1) (PDB:1UN8)
S. schleiferi 214	Dihydroxyacetone kinase (DAK1) (PDB:1UN8)
S. schleiferi ATCC43808	L-2-hydroxyglutarate oxidase LhgO (LhgO) (PDB:3DME)
S. schleiferi ATCC43808	L-2-hydroxyglutarate oxidase LhgO (LhgO) (PDB:3DME)
S. coagulans 5909-02	L-2-hydroxyglutarate oxidase LhgO (LhgO) (PDB:3DME)
S. coagulans 5909-02	L-2-hydroxyglutarate oxidase LhgO (LhgO) (PDB:3DME)
S. coagulans 2142-05	L-2-hydroxyglutarate oxidase LhgO (LhgO) (PDB:3DME)
S. coagulans 2142-05	L-2-hydroxyglutarate oxidase LhgO (LhgO) (PDB:3DME)
S. coagulans 2317-03	L-2-hydroxyglutarate oxidase LhgO (LhgO) (PDB:3DME)
S. coagulans 2317-03	L-2-hydroxyglutarate oxidase LhgO (LhgO) (PDB:3DME)
S. coagulans TSCC54	L-2-hydroxyglutarate oxidase LhgO (LhgO) (PDB:3DME)
S. coagulans TSCC54	L-2-hydroxyglutarate oxidase LhgO (LhgO) (PDB:3DME)
S. coagulans OT1-1	L-2-hydroxyglutarate oxidase LhgO (LhgO) (PDB:3DME)
S. coagulans OT1-1	L-2-hydroxyglutarate oxidase LhgO (LhgO) (PDB:3DME)
S. schleiferi MGYG-HGUT	L-2-hydroxyglutarate oxidase LhgO (LhgO) (PDB:3DME)
S. schleiferi MGYG-HGUT	L-2-hydroxyglutarate oxidase LhgO (LhgO) (PDB:3DME)
S. coagulans GCA_022557135.1	L-2-hydroxyglutarate oxidase LhgO (LhgO) (PDB:3DME)
S. coagulans GCA_022557135.1	L-2-hydroxyglutarate oxidase LhgO (LhgO) (PDB:3DME)
S. coagulans 191	L-2-hydroxyglutarate oxidase LhgO (LhgO) (PDB:3DME)
S. coagulans 191	L-2-hydroxyglutarate oxidase LhgO (LhgO) (PDB:3DME)
S. schleiferi 192	L-2-hydroxyglutarate oxidase LhgO (LhgO) (PDB:3DME)
S. schleiferi 192	L-2-hydroxyglutarate oxidase LhgO (LhgO) (PDB:3DME)
S. coagulans 196	L-2-hydroxyglutarate oxidase LhgO (LhgO) (PDB:3DME)
S. coagulans 196	L-2-hydroxyglutarate oxidase LhgO (LhgO) (PDB:3DME)
S. schleiferi 205	L-2-hydroxyglutarate oxidase LhgO (LhgO) (PDB:3DME)
S. schleiferi 205	L-2-hydroxyglutarate oxidase LhgO (LhgO) (PDB:3DME)
S. schleiferi 214	L-2-hydroxyglutarate oxidase LhgO (LhgO) (PDB:3DME)
S. schleiferi 214	L-2-hydroxyglutarate oxidase LhgO (LhgO) (PDB:3DME)
S. schleiferi ATCC43808	Ornithine carbamoyltransferase (ArgF) (PDB:1A1S)
S. schleiferi ATCC43808	Ornithine carbamoyltransferase (ArgF) (PDB:1A1S)
S. coagulans 5909-02	Ornithine carbamoyltransferase (ArgF) (PDB:1A1S)
S. coagulans 5909-02	Ornithine carbamoyltransferase (ArgF) (PDB:1A1S)
S. coagulans 2142-05	Ornithine carbamoyltransferase (ArgF) (PDB:1A1S)
S. coagulans 2142-05	Ornithine carbamoyltransferase (ArgF) (PDB:1A1S)
S. coagulans 2317-03	Ornithine carbamoyltransferase (ArgF) (PDB:1A1S)
S. coagulans 2317-03	Ornithine carbamoyltransferase (ArgF) (PDB:1A1S)
S. coagulans TSCC54	Ornithine carbamoyltransferase (ArgF) (PDB:1A1S)
S. coagulans TSCC54	Ornithine carbamoyltransferase (ArgF) (PDB:1A1S)
S. coagulans OT1-1	Ornithine carbamoyltransferase (ArgF) (PDB:1A1S)
S. coagulans OT1-1	Ornithine carbamoyltransferase (ArgF) (PDB:1A1S)
S. schleiferi MGYG-HGUT	Ornithine carbamoyltransferase (ArgF) (PDB:1A1S)
S. schleiferi MGYG-HGUT	Ornithine carbamoyltransferase (ArgF) (PDB:1A1S)
S. coagulans GCA_022557135.1	Ornithine carbamoyltransferase (ArgF) (PDB:1A1S)
S. coagulans GCA_022557135.1	Ornithine carbamoyltransferase (ArgF) (PDB:1A1S)
S. coagulans 191	Ornithine carbamoyltransferase (ArgF) (PDB:1A1S)
S. coagulans 191	Ornithine carbamoyltransferase (ArgF) (PDB:1A1S)
S. schleiferi 192	Ornithine carbamoyltransferase (ArgF) (PDB:1A1S)
S. schleiferi 192	Ornithine carbamoyltransferase (ArgF) (PDB:1A1S)
S. coagulans 196	Ornithine carbamoyltransferase (ArgF) (PDB:1A1S)
S. coagulans 196	Ornithine carbamoyltransferase (ArgF) (PDB:1A1S)
S. schleiferi 205	Ornithine carbamoyltransferase (ArgF) (PDB:1A1S)
S. schleiferi 205	Ornithine carbamoyltransferase (ArgF) (PDB:1A1S)
S. schleiferi 214	Ornithine carbamoyltransferase (ArgF) (PDB:1A1S)
S. schleiferi 214	Ornithine carbamoyltransferase (ArgF) (PDB:1A1S)
S. schleiferi ATCC43808	Phosphotransferase system IIC components, glucose/maltose/N-acetylglucosamine-specific (PtsG1)|Phosphotransferase system IIB components (PtsG2) (PDB:1IBA)|Phosphotransferase system IIA component (NagE) (PDB:1AX3)
S. schleiferi ATCC43808	Phosphotransferase system IIC components, glucose/maltose/N-acetylglucosamine-specific (PtsG1)|Phosphotransferase system IIB components (PtsG2) (PDB:1IBA)|Phosphotransferase system IIA component (NagE) (PDB:1AX3)
S. coagulans 5909-02	Phosphotransferase system IIC components, glucose/maltose/N-acetylglucosamine-specific (PtsG1)|Phosphotransferase system IIB components (PtsG2) (PDB:1IBA)|Phosphotransferase system IIA component (NagE) (PDB:1AX3)
S. coagulans 5909-02	Phosphotransferase system IIC components, glucose/maltose/N-acetylglucosamine-specific (PtsG1)|Phosphotransferase system IIB components (PtsG2) (PDB:1IBA)|Phosphotransferase system IIA component (NagE) (PDB:1AX3)
S. coagulans 2142-05	Phosphotransferase system IIC components, glucose/maltose/N-acetylglucosamine-specific (PtsG1)|Phosphotransferase system IIB components (PtsG2) (PDB:1IBA)|Phosphotransferase system IIA component (NagE) (PDB:1AX3)
S. coagulans 2142-05	Phosphotransferase system IIC components, glucose/maltose/N-acetylglucosamine-specific (PtsG1)|Phosphotransferase system IIB components (PtsG2) (PDB:1IBA)|Phosphotransferase system IIA component (NagE) (PDB:1AX3)
S. coagulans 2317-03	Phosphotransferase system IIC components, glucose/maltose/N-acetylglucosamine-specific (PtsG1)|Phosphotransferase system IIB components (PtsG2) (PDB:1IBA)|Phosphotransferase system IIA component (NagE) (PDB:1AX3)
S. coagulans 2317-03	Phosphotransferase system IIC components, glucose/maltose/N-acetylglucosamine-specific (PtsG1)|Phosphotransferase system IIB components (PtsG2) (PDB:1IBA)|Phosphotransferase system IIA component (NagE) (PDB:1AX3)
S. coagulans TSCC54	Phosphotransferase system IIC components, glucose/maltose/N-acetylglucosamine-specific (PtsG1)|Phosphotransferase system IIB components (PtsG2) (PDB:1IBA)|Phosphotransferase system IIA component (NagE) (PDB:1AX3)
S. coagulans TSCC54	Phosphotransferase system IIC components, glucose/maltose/N-acetylglucosamine-specific (PtsG1)|Phosphotransferase system IIB components (PtsG2) (PDB:1IBA)|Phosphotransferase system IIA component (NagE) (PDB:1AX3)
S. coagulans OT1-1	Phosphotransferase system IIC components, glucose/maltose/N-acetylglucosamine-specific (PtsG1)|Phosphotransferase system IIB components (PtsG2) (PDB:1IBA)|Phosphotransferase system IIA component (NagE) (PDB:1AX3)
S. coagulans OT1-1	Phosphotransferase system IIC components, glucose/maltose/N-acetylglucosamine-specific (PtsG1)|Phosphotransferase system IIB components (PtsG2) (PDB:1IBA)|Phosphotransferase system IIA component (NagE) (PDB:1AX3)
S. schleiferi MGYG-HGUT	Phosphotransferase system IIC components, glucose/maltose/N-acetylglucosamine-specific (PtsG1)|Phosphotransferase system IIB components (PtsG2) (PDB:1IBA)|Phosphotransferase system IIA component (NagE) (PDB:1AX3)
S. schleiferi MGYG-HGUT	Phosphotransferase system IIC components, glucose/maltose/N-acetylglucosamine-specific (PtsG1)|Phosphotransferase system IIB components (PtsG2) (PDB:1IBA)|Phosphotransferase system IIA component (NagE) (PDB:1AX3)
S. coagulans GCA_022557135.1	Phosphotransferase system IIC components, glucose/maltose/N-acetylglucosamine-specific (PtsG1)|Phosphotransferase system IIB components (PtsG2) (PDB:1IBA)|Phosphotransferase system IIA component (NagE) (PDB:1AX3)
S. coagulans GCA_022557135.1	Phosphotransferase system IIC components, glucose/maltose/N-acetylglucosamine-specific (PtsG1)|Phosphotransferase system IIB components (PtsG2) (PDB:1IBA)|Phosphotransferase system IIA component (NagE) (PDB:1AX3)
S. coagulans 191	Phosphotransferase system IIC components, glucose/maltose/N-acetylglucosamine-specific (PtsG1)|Phosphotransferase system IIB components (PtsG2) (PDB:1IBA)|Phosphotransferase system IIA component (NagE) (PDB:1AX3)
S. coagulans 191	Phosphotransferase system IIC components, glucose/maltose/N-acetylglucosamine-specific (PtsG1)|Phosphotransferase system IIB components (PtsG2) (PDB:1IBA)|Phosphotransferase system IIA component (NagE) (PDB:1AX3)
S. schleiferi 192	Phosphotransferase system IIC components, glucose/maltose/N-acetylglucosamine-specific (PtsG1)|Phosphotransferase system IIB components (PtsG2) (PDB:1IBA)|Phosphotransferase system IIA component (NagE) (PDB:1AX3)
S. schleiferi 192	Phosphotransferase system IIC components, glucose/maltose/N-acetylglucosamine-specific (PtsG1)|Phosphotransferase system IIB components (PtsG2) (PDB:1IBA)|Phosphotransferase system IIA component (NagE) (PDB:1AX3)
S. coagulans 196	Phosphotransferase system IIC components, glucose/maltose/N-acetylglucosamine-specific (PtsG1)|Phosphotransferase system IIB components (PtsG2) (PDB:1IBA)|Phosphotransferase system IIA component (NagE) (PDB:1AX3)
S. coagulans 196	Phosphotransferase system IIC components, glucose/maltose/N-acetylglucosamine-specific (PtsG1)|Phosphotransferase system IIB components (PtsG2) (PDB:1IBA)|Phosphotransferase system IIA component (NagE) (PDB:1AX3)
S. schleiferi 205	Phosphotransferase system IIC components, glucose/maltose/N-acetylglucosamine-specific (PtsG1)|Phosphotransferase system IIB components (PtsG2) (PDB:1IBA)|Phosphotransferase system IIA component (NagE) (PDB:1AX3)
S. schleiferi 205	Phosphotransferase system IIC components, glucose/maltose/N-acetylglucosamine-specific (PtsG1)|Phosphotransferase system IIB components (PtsG2) (PDB:1IBA)|Phosphotransferase system IIA component (NagE) (PDB:1AX3)
S. schleiferi 214	Phosphotransferase system IIC components, glucose/maltose/N-acetylglucosamine-specific (PtsG1)|Phosphotransferase system IIB components (PtsG2) (PDB:1IBA)|Phosphotransferase system IIA component (NagE) (PDB:1AX3)
S. schleiferi 214	Phosphotransferase system IIC components, glucose/maltose/N-acetylglucosamine-specific (PtsG1)|Phosphotransferase system IIB components (PtsG2) (PDB:1IBA)|Phosphotransferase system IIA component (NagE) (PDB:1AX3)
S. schleiferi ATCC43808	Membrane protein insertase Oxa1/YidC/SpoIIIJ (YidC) (PDB:3WO6)
S. schleiferi ATCC43808	Membrane protein insertase Oxa1/YidC/SpoIIIJ (YidC) (PDB:3WO6)
S. coagulans 5909-02	Membrane protein insertase Oxa1/YidC/SpoIIIJ (YidC) (PDB:3WO6)
S. coagulans 5909-02	Membrane protein insertase Oxa1/YidC/SpoIIIJ (YidC) (PDB:3WO6)
S. coagulans 2142-05	Membrane protein insertase Oxa1/YidC/SpoIIIJ (YidC) (PDB:3WO6)
S. coagulans 2142-05	Membrane protein insertase Oxa1/YidC/SpoIIIJ (YidC) (PDB:3WO6)
S. coagulans 2317-03	Membrane protein insertase Oxa1/YidC/SpoIIIJ (YidC) (PDB:3WO6)
S. coagulans 2317-03	Membrane protein insertase Oxa1/YidC/SpoIIIJ (YidC) (PDB:3WO6)
S. coagulans TSCC54	Membrane protein insertase Oxa1/YidC/SpoIIIJ (YidC) (PDB:3WO6)
S. coagulans TSCC54	Membrane protein insertase Oxa1/YidC/SpoIIIJ (YidC) (PDB:3WO6)
S. coagulans OT1-1	Membrane protein insertase Oxa1/YidC/SpoIIIJ (YidC) (PDB:3WO6)
S. coagulans OT1-1	Membrane protein insertase Oxa1/YidC/SpoIIIJ (YidC) (PDB:3WO6)
S. schleiferi MGYG-HGUT	Membrane protein insertase Oxa1/YidC/SpoIIIJ (YidC) (PDB:3WO6)
S. schleiferi MGYG-HGUT	Membrane protein insertase Oxa1/YidC/SpoIIIJ (YidC) (PDB:3WO6)
S. coagulans GCA_022557135.1	Membrane protein insertase Oxa1/YidC/SpoIIIJ (YidC) (PDB:3WO6)
S. coagulans GCA_022557135.1	Membrane protein insertase Oxa1/YidC/SpoIIIJ (YidC) (PDB:3WO6)
S. coagulans 191	Membrane protein insertase Oxa1/YidC/SpoIIIJ (YidC) (PDB:3WO6)
S. coagulans 191	Membrane protein insertase Oxa1/YidC/SpoIIIJ (YidC) (PDB:3WO6)
S. schleiferi 192	Membrane protein insertase Oxa1/YidC/SpoIIIJ (YidC) (PDB:3WO6)
S. schleiferi 192	Membrane protein insertase Oxa1/YidC/SpoIIIJ (YidC) (PDB:3WO6)
S. coagulans 196	Membrane protein insertase Oxa1/YidC/SpoIIIJ (YidC) (PDB:3WO6)
S. coagulans 196	Membrane protein insertase Oxa1/YidC/SpoIIIJ (YidC) (PDB:3WO6)
S. schleiferi 205	Membrane protein insertase Oxa1/YidC/SpoIIIJ (YidC) (PDB:3WO6)
S. schleiferi 205	Membrane protein insertase Oxa1/YidC/SpoIIIJ (YidC) (PDB:3WO6)
S. schleiferi 214	Membrane protein insertase Oxa1/YidC/SpoIIIJ (YidC) (PDB:3WO6)
S. schleiferi 214	Membrane protein insertase Oxa1/YidC/SpoIIIJ (YidC) (PDB:3WO6)
S. schleiferi ATCC43808	Tagatose-1,6-bisphosphate/sulfofructosephosphate aldolase (LacD) (PDB:3MYO) (PUBMED:20427286;24463506)
S. schleiferi ATCC43808	Tagatose-1,6-bisphosphate/sulfofructosephosphate aldolase (LacD) (PDB:3MYO) (PUBMED:20427286;24463506)
S. coagulans 5909-02	Tagatose-1,6-bisphosphate/sulfofructosephosphate aldolase (LacD) (PDB:3MYO) (PUBMED:20427286;24463506)
S. coagulans 5909-02	Tagatose-1,6-bisphosphate/sulfofructosephosphate aldolase (LacD) (PDB:3MYO) (PUBMED:20427286;24463506)
S. coagulans 2142-05	Tagatose-1,6-bisphosphate/sulfofructosephosphate aldolase (LacD) (PDB:3MYO) (PUBMED:20427286;24463506)
S. coagulans 2142-05	Tagatose-1,6-bisphosphate/sulfofructosephosphate aldolase (LacD) (PDB:3MYO) (PUBMED:20427286;24463506)
S. coagulans 2317-03	Tagatose-1,6-bisphosphate/sulfofructosephosphate aldolase (LacD) (PDB:3MYO) (PUBMED:20427286;24463506)
S. coagulans 2317-03	Tagatose-1,6-bisphosphate/sulfofructosephosphate aldolase (LacD) (PDB:3MYO) (PUBMED:20427286;24463506)
S. coagulans TSCC54	Tagatose-1,6-bisphosphate/sulfofructosephosphate aldolase (LacD) (PDB:3MYO) (PUBMED:20427286;24463506)
S. coagulans TSCC54	Tagatose-1,6-bisphosphate/sulfofructosephosphate aldolase (LacD) (PDB:3MYO) (PUBMED:20427286;24463506)
S. coagulans OT1-1	Tagatose-1,6-bisphosphate/sulfofructosephosphate aldolase (LacD) (PDB:3MYO) (PUBMED:20427286;24463506)
S. coagulans OT1-1	Tagatose-1,6-bisphosphate/sulfofructosephosphate aldolase (LacD) (PDB:3MYO) (PUBMED:20427286;24463506)
S. schleiferi MGYG-HGUT	Tagatose-1,6-bisphosphate/sulfofructosephosphate aldolase (LacD) (PDB:3MYO) (PUBMED:20427286;24463506)
S. schleiferi MGYG-HGUT	Tagatose-1,6-bisphosphate/sulfofructosephosphate aldolase (LacD) (PDB:3MYO) (PUBMED:20427286;24463506)
S. coagulans GCA_022557135.1	Tagatose-1,6-bisphosphate/sulfofructosephosphate aldolase (LacD) (PDB:3MYO) (PUBMED:20427286;24463506)
S. coagulans GCA_022557135.1	Tagatose-1,6-bisphosphate/sulfofructosephosphate aldolase (LacD) (PDB:3MYO) (PUBMED:20427286;24463506)
S. coagulans 191	Tagatose-1,6-bisphosphate/sulfofructosephosphate aldolase (LacD) (PDB:3MYO) (PUBMED:20427286;24463506)
S. coagulans 191	Tagatose-1,6-bisphosphate/sulfofructosephosphate aldolase (LacD) (PDB:3MYO) (PUBMED:20427286;24463506)
S. schleiferi 192	Tagatose-1,6-bisphosphate/sulfofructosephosphate aldolase (LacD) (PDB:3MYO) (PUBMED:20427286;24463506)
S. schleiferi 192	Tagatose-1,6-bisphosphate/sulfofructosephosphate aldolase (LacD) (PDB:3MYO) (PUBMED:20427286;24463506)
S. coagulans 196	Tagatose-1,6-bisphosphate/sulfofructosephosphate aldolase (LacD) (PDB:3MYO) (PUBMED:20427286;24463506)
S. coagulans 196	Tagatose-1,6-bisphosphate/sulfofructosephosphate aldolase (LacD) (PDB:3MYO) (PUBMED:20427286;24463506)
S. schleiferi 205	Tagatose-1,6-bisphosphate/sulfofructosephosphate aldolase (LacD) (PDB:3MYO) (PUBMED:20427286;24463506)
S. schleiferi 205	Tagatose-1,6-bisphosphate/sulfofructosephosphate aldolase (LacD) (PDB:3MYO) (PUBMED:20427286;24463506)
S. schleiferi 214	Tagatose-1,6-bisphosphate/sulfofructosephosphate aldolase (LacD) (PDB:3MYO) (PUBMED:20427286;24463506)
S. schleiferi 214	Tagatose-1,6-bisphosphate/sulfofructosephosphate aldolase (LacD) (PDB:3MYO) (PUBMED:20427286;24463506)
S. schleiferi ATCC43808	Uncharacterized membrane protein YfhO (YfhO)
S. schleiferi ATCC43808	Uncharacterized membrane protein YfhO (YfhO)
S. coagulans 5909-02	Uncharacterized membrane protein YfhO (YfhO)
S. coagulans 5909-02	Uncharacterized membrane protein YfhO (YfhO)
S. coagulans 2142-05	Uncharacterized membrane protein YfhO (YfhO)
S. coagulans 2142-05	Uncharacterized membrane protein YfhO (YfhO)
S. coagulans 2317-03	Uncharacterized membrane protein YfhO (YfhO)
S. coagulans TSCC54	Uncharacterized membrane protein YfhO (YfhO)
S. coagulans TSCC54	Uncharacterized membrane protein YfhO (YfhO)
S. coagulans OT1-1	Uncharacterized membrane protein YfhO (YfhO)
S. coagulans OT1-1	Uncharacterized membrane protein YfhO (YfhO)
S. schleiferi MGYG-HGUT	Uncharacterized membrane protein YfhO (YfhO)
S. schleiferi MGYG-HGUT	Uncharacterized membrane protein YfhO (YfhO)
S. coagulans GCA_022557135.1	Uncharacterized membrane protein YfhO (YfhO)
S. coagulans GCA_022557135.1	Uncharacterized membrane protein YfhO (YfhO)
S. coagulans 191	Uncharacterized membrane protein YfhO (YfhO)
S. coagulans 191	Uncharacterized membrane protein YfhO (YfhO)
S. schleiferi 192	Uncharacterized membrane protein YfhO (YfhO)
S. schleiferi 192	Uncharacterized membrane protein YfhO (YfhO)
S. coagulans 196	Uncharacterized membrane protein YfhO (YfhO)
S. coagulans 196	Uncharacterized membrane protein YfhO (YfhO)
S. schleiferi 205	Uncharacterized membrane protein YfhO (YfhO)
S. schleiferi 205	Uncharacterized membrane protein YfhO (YfhO)
S. schleiferi 214	Uncharacterized membrane protein YfhO (YfhO)
S. schleiferi 214	Uncharacterized membrane protein YfhO (YfhO)
S. schleiferi ATCC43808	Uncharacterized conserved protein YjbJ, UPF0337 family (yjbJ) (PDB:1RYK)
S. schleiferi ATCC43808	Uncharacterized conserved protein YjbJ, UPF0337 family (yjbJ) (PDB:1RYK)
S. coagulans 5909-02	Uncharacterized conserved protein YjbJ, UPF0337 family (yjbJ) (PDB:1RYK)
S. coagulans 2142-05	Uncharacterized conserved protein YjbJ, UPF0337 family (yjbJ) (PDB:1RYK)
S. coagulans 2317-03	Uncharacterized conserved protein YjbJ, UPF0337 family (yjbJ) (PDB:1RYK)
S. coagulans TSCC54	Uncharacterized conserved protein YjbJ, UPF0337 family (yjbJ) (PDB:1RYK)
S. coagulans TSCC54	Uncharacterized conserved protein YjbJ, UPF0337 family (yjbJ) (PDB:1RYK)
S. coagulans OT1-1	Uncharacterized conserved protein YjbJ, UPF0337 family (yjbJ) (PDB:1RYK)
S. schleiferi MGYG-HGUT	Uncharacterized conserved protein YjbJ, UPF0337 family (yjbJ) (PDB:1RYK)
S. schleiferi MGYG-HGUT	Uncharacterized conserved protein YjbJ, UPF0337 family (yjbJ) (PDB:1RYK)
S. coagulans GCA_022557135.1	Uncharacterized conserved protein YjbJ, UPF0337 family (yjbJ) (PDB:1RYK)
S. coagulans GCA_022557135.1	Uncharacterized conserved protein YjbJ, UPF0337 family (yjbJ) (PDB:1RYK)
S. coagulans 191	Uncharacterized conserved protein YjbJ, UPF0337 family (yjbJ) (PDB:1RYK)
S. coagulans 191	Uncharacterized conserved protein YjbJ, UPF0337 family (yjbJ) (PDB:1RYK)
S. schleiferi 192	Uncharacterized conserved protein YjbJ, UPF0337 family (yjbJ) (PDB:1RYK)
S. schleiferi 192	Uncharacterized conserved protein YjbJ, UPF0337 family (yjbJ) (PDB:1RYK)
S. coagulans 196	Uncharacterized conserved protein YjbJ, UPF0337 family (yjbJ) (PDB:1RYK)
S. coagulans 196	Uncharacterized conserved protein YjbJ, UPF0337 family (yjbJ) (PDB:1RYK)
S. schleiferi 205	Uncharacterized conserved protein YjbJ, UPF0337 family (yjbJ) (PDB:1RYK)
S. schleiferi 205	Uncharacterized conserved protein YjbJ, UPF0337 family (yjbJ) (PDB:1RYK)
S. schleiferi 214	Uncharacterized conserved protein YjbJ, UPF0337 family (yjbJ) (PDB:1RYK)
S. schleiferi 214	Uncharacterized conserved protein YjbJ, UPF0337 family (yjbJ) (PDB:1RYK)
S. schleiferi ATCC43808	Deoxyribose-phosphate aldolase (DeoC) (PDB:1J2W)
S. schleiferi ATCC43808	Deoxyribose-phosphate aldolase (DeoC) (PDB:1J2W)
S. schleiferi ATCC43808	Deoxyribose-phosphate aldolase (DeoC) (PDB:1J2W)
S. coagulans 5909-02	Deoxyribose-phosphate aldolase (DeoC) (PDB:1J2W)
S. coagulans 5909-02	Deoxyribose-phosphate aldolase (DeoC) (PDB:1J2W)
S. coagulans 2142-05	Deoxyribose-phosphate aldolase (DeoC) (PDB:1J2W)
S. coagulans 2142-05	Deoxyribose-phosphate aldolase (DeoC) (PDB:1J2W)
S. coagulans 2317-03	Deoxyribose-phosphate aldolase (DeoC) (PDB:1J2W)
S. coagulans 2317-03	Deoxyribose-phosphate aldolase (DeoC) (PDB:1J2W)
S. coagulans TSCC54	Deoxyribose-phosphate aldolase (DeoC) (PDB:1J2W)
S. coagulans TSCC54	Deoxyribose-phosphate aldolase (DeoC) (PDB:1J2W)
S. coagulans OT1-1	Deoxyribose-phosphate aldolase (DeoC) (PDB:1J2W)
S. coagulans OT1-1	Deoxyribose-phosphate aldolase (DeoC) (PDB:1J2W)
S. schleiferi MGYG-HGUT	Deoxyribose-phosphate aldolase (DeoC) (PDB:1J2W)
S. schleiferi MGYG-HGUT	Deoxyribose-phosphate aldolase (DeoC) (PDB:1J2W)
S. coagulans 191	Deoxyribose-phosphate aldolase (DeoC) (PDB:1J2W)
S. schleiferi 192	Deoxyribose-phosphate aldolase (DeoC) (PDB:1J2W)
S. schleiferi 192	Deoxyribose-phosphate aldolase (DeoC) (PDB:1J2W)
S. schleiferi 205	Deoxyribose-phosphate aldolase (DeoC) (PDB:1J2W)
S. schleiferi 205	Deoxyribose-phosphate aldolase (DeoC) (PDB:1J2W)
S. schleiferi 214	Deoxyribose-phosphate aldolase (DeoC) (PDB:1J2W)
S. schleiferi 214	Deoxyribose-phosphate aldolase (DeoC) (PDB:1J2W)
S. coagulans 5909-02	Predicted arabinose efflux permease AraJ, MFS family (AraJ) (PDB:4LDS)
S. coagulans 2142-05	Predicted arabinose efflux permease AraJ, MFS family (AraJ) (PDB:4LDS)
S. coagulans 2317-03	Predicted arabinose efflux permease AraJ, MFS family (AraJ) (PDB:4LDS)
S. coagulans TSCC54	Predicted arabinose efflux permease AraJ, MFS family (AraJ) (PDB:4LDS)
S. coagulans OT1-1	Predicted arabinose efflux permease AraJ, MFS family (AraJ) (PDB:4LDS)
S. coagulans 191	Predicted arabinose efflux permease AraJ, MFS family (AraJ) (PDB:4LDS)
S. coagulans 196	Predicted arabinose efflux permease AraJ, MFS family (AraJ) (PDB:4LDS)
S. schleiferi ATCC43808	Phosphotransferase system cellobiose-specific component IIB (CelA) (PDB:1E2B)|Phosphotransferase system cellobiose-specific component IIC (CelB) (PDB:3QNQ)
S. schleiferi ATCC43808	Phosphotransferase system cellobiose-specific component IIB (CelA) (PDB:1E2B)|Phosphotransferase system cellobiose-specific component IIC (CelB) (PDB:3QNQ)
S. coagulans 5909-02	Phosphotransferase system cellobiose-specific component IIB (CelA) (PDB:1E2B)|Phosphotransferase system cellobiose-specific component IIC (CelB) (PDB:3QNQ)
S. coagulans 5909-02	Phosphotransferase system cellobiose-specific component IIB (CelA) (PDB:1E2B)|Phosphotransferase system cellobiose-specific component IIC (CelB) (PDB:3QNQ)
S. coagulans 2142-05	Phosphotransferase system cellobiose-specific component IIB (CelA) (PDB:1E2B)|Phosphotransferase system cellobiose-specific component IIC (CelB) (PDB:3QNQ)
S. coagulans 2317-03	Phosphotransferase system cellobiose-specific component IIB (CelA) (PDB:1E2B)|Phosphotransferase system cellobiose-specific component IIC (CelB) (PDB:3QNQ)
S. coagulans 2317-03	Phosphotransferase system cellobiose-specific component IIB (CelA) (PDB:1E2B)|Phosphotransferase system cellobiose-specific component IIC (CelB) (PDB:3QNQ)
S. coagulans TSCC54	Phosphotransferase system cellobiose-specific component IIB (CelA) (PDB:1E2B)|Phosphotransferase system cellobiose-specific component IIC (CelB) (PDB:3QNQ)
S. coagulans OT1-1	Phosphotransferase system cellobiose-specific component IIB (CelA) (PDB:1E2B)|Phosphotransferase system cellobiose-specific component IIC (CelB) (PDB:3QNQ)
S. coagulans OT1-1	Phosphotransferase system cellobiose-specific component IIB (CelA) (PDB:1E2B)|Phosphotransferase system cellobiose-specific component IIC (CelB) (PDB:3QNQ)
S. schleiferi MGYG-HGUT	Phosphotransferase system cellobiose-specific component IIB (CelA) (PDB:1E2B)|Phosphotransferase system cellobiose-specific component IIC (CelB) (PDB:3QNQ)
S. coagulans GCA_022557135.1	Phosphotransferase system cellobiose-specific component IIB (CelA) (PDB:1E2B)|Phosphotransferase system cellobiose-specific component IIC (CelB) (PDB:3QNQ)
S. coagulans GCA_022557135.1	Phosphotransferase system cellobiose-specific component IIB (CelA) (PDB:1E2B)|Phosphotransferase system cellobiose-specific component IIC (CelB) (PDB:3QNQ)
S. coagulans 191	Phosphotransferase system cellobiose-specific component IIB (CelA) (PDB:1E2B)|Phosphotransferase system cellobiose-specific component IIC (CelB) (PDB:3QNQ)
S. coagulans 191	Phosphotransferase system cellobiose-specific component IIB (CelA) (PDB:1E2B)|Phosphotransferase system cellobiose-specific component IIC (CelB) (PDB:3QNQ)
S. schleiferi 192	Phosphotransferase system cellobiose-specific component IIB (CelA) (PDB:1E2B)|Phosphotransferase system cellobiose-specific component IIC (CelB) (PDB:3QNQ)
S. coagulans 196	Phosphotransferase system cellobiose-specific component IIB (CelA) (PDB:1E2B)|Phosphotransferase system cellobiose-specific component IIC (CelB) (PDB:3QNQ)
S. coagulans 196	Phosphotransferase system cellobiose-specific component IIB (CelA) (PDB:1E2B)|Phosphotransferase system cellobiose-specific component IIC (CelB) (PDB:3QNQ)
S. schleiferi 205	Phosphotransferase system cellobiose-specific component IIB (CelA) (PDB:1E2B)|Phosphotransferase system cellobiose-specific component IIC (CelB) (PDB:3QNQ)
S. schleiferi 205	Phosphotransferase system cellobiose-specific component IIB (CelA) (PDB:1E2B)|Phosphotransferase system cellobiose-specific component IIC (CelB) (PDB:3QNQ)
S. schleiferi 214	Phosphotransferase system cellobiose-specific component IIB (CelA) (PDB:1E2B)|Phosphotransferase system cellobiose-specific component IIC (CelB) (PDB:3QNQ)
S. schleiferi 214	Phosphotransferase system cellobiose-specific component IIB (CelA) (PDB:1E2B)|Phosphotransferase system cellobiose-specific component IIC (CelB) (PDB:3QNQ)
S. schleiferi ATCC43808	Membrane regulatory protein PfoR, PTS_EIIC_2 domain (does not regulate perfringolysin expression) (PfoR) (PUBMED:11889112)
S. coagulans 5909-02	Membrane regulatory protein PfoR, PTS_EIIC_2 domain (does not regulate perfringolysin expression) (PfoR) (PUBMED:11889112)
S. coagulans 5909-02	Membrane regulatory protein PfoR, PTS_EIIC_2 domain (does not regulate perfringolysin expression) (PfoR) (PUBMED:11889112)
S. coagulans 2142-05	Membrane regulatory protein PfoR, PTS_EIIC_2 domain (does not regulate perfringolysin expression) (PfoR) (PUBMED:11889112)
S. coagulans 2142-05	Membrane regulatory protein PfoR, PTS_EIIC_2 domain (does not regulate perfringolysin expression) (PfoR) (PUBMED:11889112)
S. coagulans 2317-03	Membrane regulatory protein PfoR, PTS_EIIC_2 domain (does not regulate perfringolysin expression) (PfoR) (PUBMED:11889112)
S. coagulans 2317-03	Membrane regulatory protein PfoR, PTS_EIIC_2 domain (does not regulate perfringolysin expression) (PfoR) (PUBMED:11889112)
S. coagulans TSCC54	Membrane regulatory protein PfoR, PTS_EIIC_2 domain (does not regulate perfringolysin expression) (PfoR) (PUBMED:11889112)
S. coagulans TSCC54	Membrane regulatory protein PfoR, PTS_EIIC_2 domain (does not regulate perfringolysin expression) (PfoR) (PUBMED:11889112)
S. coagulans OT1-1	Membrane regulatory protein PfoR, PTS_EIIC_2 domain (does not regulate perfringolysin expression) (PfoR) (PUBMED:11889112)
S. coagulans OT1-1	Membrane regulatory protein PfoR, PTS_EIIC_2 domain (does not regulate perfringolysin expression) (PfoR) (PUBMED:11889112)
S. schleiferi MGYG-HGUT	Membrane regulatory protein PfoR, PTS_EIIC_2 domain (does not regulate perfringolysin expression) (PfoR) (PUBMED:11889112)
S. coagulans GCA_022557135.1	Membrane regulatory protein PfoR, PTS_EIIC_2 domain (does not regulate perfringolysin expression) (PfoR) (PUBMED:11889112)
S. coagulans GCA_022557135.1	Membrane regulatory protein PfoR, PTS_EIIC_2 domain (does not regulate perfringolysin expression) (PfoR) (PUBMED:11889112)
S. coagulans 191	Membrane regulatory protein PfoR, PTS_EIIC_2 domain (does not regulate perfringolysin expression) (PfoR) (PUBMED:11889112)
S. coagulans 191	Membrane regulatory protein PfoR, PTS_EIIC_2 domain (does not regulate perfringolysin expression) (PfoR) (PUBMED:11889112)
S. schleiferi 192	Membrane regulatory protein PfoR, PTS_EIIC_2 domain (does not regulate perfringolysin expression) (PfoR) (PUBMED:11889112)
S. coagulans 196	Membrane regulatory protein PfoR, PTS_EIIC_2 domain (does not regulate perfringolysin expression) (PfoR) (PUBMED:11889112)
S. coagulans 196	Membrane regulatory protein PfoR, PTS_EIIC_2 domain (does not regulate perfringolysin expression) (PfoR) (PUBMED:11889112)
S. schleiferi 205	Membrane regulatory protein PfoR, PTS_EIIC_2 domain (does not regulate perfringolysin expression) (PfoR) (PUBMED:11889112)
S. schleiferi 214	Membrane regulatory protein PfoR, PTS_EIIC_2 domain (does not regulate perfringolysin expression) (PfoR) (PUBMED:11889112)
S. schleiferi ATCC43808	Clumping factor A-related surface protein, MSCRAMM (microbial surface components recognizing adhesive matrix molecules) family, DEv-IgG fold (ClfA) (PDB:1N67) (PUBMED:12485987)
S. coagulans 5909-02	Clumping factor A-related surface protein, MSCRAMM (microbial surface components recognizing adhesive matrix molecules) family, DEv-IgG fold (ClfA) (PDB:1N67) (PUBMED:12485987)
S. coagulans 2142-05	Clumping factor A-related surface protein, MSCRAMM (microbial surface components recognizing adhesive matrix molecules) family, DEv-IgG fold (ClfA) (PDB:1N67) (PUBMED:12485987)
S. coagulans 2142-05	Clumping factor A-related surface protein, MSCRAMM (microbial surface components recognizing adhesive matrix molecules) family, DEv-IgG fold (ClfA) (PDB:1N67) (PUBMED:12485987)
S. coagulans 2317-03	Clumping factor A-related surface protein, MSCRAMM (microbial surface components recognizing adhesive matrix molecules) family, DEv-IgG fold (ClfA) (PDB:1N67) (PUBMED:12485987)
S. coagulans TSCC54	Clumping factor A-related surface protein, MSCRAMM (microbial surface components recognizing adhesive matrix molecules) family, DEv-IgG fold (ClfA) (PDB:1N67) (PUBMED:12485987)
S. coagulans TSCC54	Membrane protein TolA involved in colicin uptake (TolA) (PDB:1S62)
S. coagulans OT1-1	Clumping factor A-related surface protein, MSCRAMM (microbial surface components recognizing adhesive matrix molecules) family, DEv-IgG fold (ClfA) (PDB:1N67) (PUBMED:12485987)
S. schleiferi MGYG-HGUT	Clumping factor A-related surface protein, MSCRAMM (microbial surface components recognizing adhesive matrix molecules) family, DEv-IgG fold (ClfA) (PDB:1N67) (PUBMED:12485987)
S. coagulans 191	Clumping factor A-related surface protein, MSCRAMM (microbial surface components recognizing adhesive matrix molecules) family, DEv-IgG fold (ClfA) (PDB:1N67) (PUBMED:12485987)
S. coagulans 191	Membrane protein TolA involved in colicin uptake (TolA) (PDB:1S62)
S. schleiferi 192	Clumping factor A-related surface protein, MSCRAMM (microbial surface components recognizing adhesive matrix molecules) family, DEv-IgG fold (ClfA) (PDB:1N67) (PUBMED:12485987)
S. schleiferi 192	Membrane protein TolA involved in colicin uptake (TolA) (PDB:1S62)
S. coagulans 196	Clumping factor A-related surface protein, MSCRAMM (microbial surface components recognizing adhesive matrix molecules) family, DEv-IgG fold (ClfA) (PDB:1N67) (PUBMED:12485987)
S. coagulans 196	Membrane protein TolA involved in colicin uptake (TolA) (PDB:1S62)
S. schleiferi 205	Clumping factor A-related surface protein, MSCRAMM (microbial surface components recognizing adhesive matrix molecules) family, DEv-IgG fold (ClfA) (PDB:1N67) (PUBMED:12485987)
S. schleiferi 214	Clumping factor A-related surface protein, MSCRAMM (microbial surface components recognizing adhesive matrix molecules) family, DEv-IgG fold (ClfA) (PDB:1N67) (PUBMED:12485987)
S. schleiferi ATCC43808	Single-stranded DNA-binding protein (Ssb) (PDB:1EQQ)
S. coagulans 5909-02	Single-stranded DNA-binding protein (Ssb) (PDB:1EQQ)
S. coagulans 5909-02	Single-stranded DNA-binding protein (Ssb) (PDB:1EQQ)
S. coagulans 5909-02	Single-stranded DNA-binding protein (Ssb) (PDB:1EQQ)
S. coagulans 2142-05	Single-stranded DNA-binding protein (Ssb) (PDB:1EQQ)
S. coagulans 2317-03	Single-stranded DNA-binding protein (Ssb) (PDB:1EQQ)
S. coagulans 2317-03	Single-stranded DNA-binding protein (Ssb) (PDB:1EQQ)
S. coagulans TSCC54	Single-stranded DNA-binding protein (Ssb) (PDB:1EQQ)
S. coagulans TSCC54	Single-stranded DNA-binding protein (Ssb) (PDB:1EQQ)
S. coagulans OT1-1	Single-stranded DNA-binding protein (Ssb) (PDB:1EQQ)
S. coagulans OT1-1	Single-stranded DNA-binding protein (Ssb) (PDB:1EQQ)
S. schleiferi MGYG-HGUT	Single-stranded DNA-binding protein (Ssb) (PDB:1EQQ)
S. coagulans GCA_022557135.1	Single-stranded DNA-binding protein (Ssb) (PDB:1EQQ)
S. coagulans 191	Single-stranded DNA-binding protein (Ssb) (PDB:1EQQ)
S. schleiferi 192	Single-stranded DNA-binding protein (Ssb) (PDB:1EQQ)
S. coagulans 196	Single-stranded DNA-binding protein (Ssb) (PDB:1EQQ)
S. schleiferi 205	Single-stranded DNA-binding protein (Ssb) (PDB:1EQQ)
S. schleiferi 214	Single-stranded DNA-binding protein (Ssb) (PDB:1EQQ)
S. schleiferi ATCC43808	Polyisoprenoid-binding periplasmic protein YceI (YceI) (PDB:1WUB) (PUBMED:15741337;20236316)
S. schleiferi ATCC43808	Polyisoprenoid-binding periplasmic protein YceI (YceI) (PDB:1WUB) (PUBMED:15741337;20236316)
S. coagulans 5909-02	Polyisoprenoid-binding periplasmic protein YceI (YceI) (PDB:1WUB) (PUBMED:15741337;20236316)
S. coagulans 2142-05	Polyisoprenoid-binding periplasmic protein YceI (YceI) (PDB:1WUB) (PUBMED:15741337;20236316)
S. coagulans 2317-03	Polyisoprenoid-binding periplasmic protein YceI (YceI) (PDB:1WUB) (PUBMED:15741337;20236316)
S. coagulans TSCC54	Polyisoprenoid-binding periplasmic protein YceI (YceI) (PDB:1WUB) (PUBMED:15741337;20236316)
S. coagulans OT1-1	Polyisoprenoid-binding periplasmic protein YceI (YceI) (PDB:1WUB) (PUBMED:15741337;20236316)
S. schleiferi MGYG-HGUT	Polyisoprenoid-binding periplasmic protein YceI (YceI) (PDB:1WUB) (PUBMED:15741337;20236316)
S. schleiferi MGYG-HGUT	Polyisoprenoid-binding periplasmic protein YceI (YceI) (PDB:1WUB) (PUBMED:15741337;20236316)
S. coagulans GCA_022557135.1	Polyisoprenoid-binding periplasmic protein YceI (YceI) (PDB:1WUB) (PUBMED:15741337;20236316)
S. coagulans 191	Polyisoprenoid-binding periplasmic protein YceI (YceI) (PDB:1WUB) (PUBMED:15741337;20236316)
S. schleiferi 192	Polyisoprenoid-binding periplasmic protein YceI (YceI) (PDB:1WUB) (PUBMED:15741337;20236316)
S. schleiferi 192	Polyisoprenoid-binding periplasmic protein YceI (YceI) (PDB:1WUB) (PUBMED:15741337;20236316)
S. coagulans 196	Polyisoprenoid-binding periplasmic protein YceI (YceI) (PDB:1WUB) (PUBMED:15741337;20236316)
S. schleiferi 205	Polyisoprenoid-binding periplasmic protein YceI (YceI) (PDB:1WUB) (PUBMED:15741337;20236316)
S. schleiferi 205	Polyisoprenoid-binding periplasmic protein YceI (YceI) (PDB:1WUB) (PUBMED:15741337;20236316)
S. schleiferi 214	Polyisoprenoid-binding periplasmic protein YceI (YceI) (PDB:1WUB) (PUBMED:15741337;20236316)
S. schleiferi 214	Polyisoprenoid-binding periplasmic protein YceI (YceI) (PDB:1WUB) (PUBMED:15741337;20236316)
S. schleiferi ATCC43808	V8-like Glu-specific endopeptidase (eMpr)
S. schleiferi ATCC43808	V8-like Glu-specific endopeptidase (eMpr)
S. coagulans 5909-02	V8-like Glu-specific endopeptidase (eMpr)
S. coagulans 2142-05	V8-like Glu-specific endopeptidase (eMpr)
S. coagulans 2317-03	V8-like Glu-specific endopeptidase (eMpr)
S. coagulans TSCC54	V8-like Glu-specific endopeptidase (eMpr)
S. coagulans OT1-1	V8-like Glu-specific endopeptidase (eMpr)
S. schleiferi MGYG-HGUT	V8-like Glu-specific endopeptidase (eMpr)
S. schleiferi MGYG-HGUT	V8-like Glu-specific endopeptidase (eMpr)
S. coagulans GCA_022557135.1	V8-like Glu-specific endopeptidase (eMpr)
S. coagulans 191	V8-like Glu-specific endopeptidase (eMpr)
S. schleiferi 192	V8-like Glu-specific endopeptidase (eMpr)
S. schleiferi 192	V8-like Glu-specific endopeptidase (eMpr)
S. coagulans 196	V8-like Glu-specific endopeptidase (eMpr)
S. schleiferi 205	V8-like Glu-specific endopeptidase (eMpr)
S. schleiferi 205	V8-like Glu-specific endopeptidase (eMpr)
S. schleiferi 214	V8-like Glu-specific endopeptidase (eMpr)
S. schleiferi 214	V8-like Glu-specific endopeptidase (eMpr)
S. schleiferi ATCC43808	NADPH:quinone reductase or related Zn-dependent oxidoreductase (Qor) (PDB:2VCY)
S. schleiferi ATCC43808	NADPH:quinone reductase or related Zn-dependent oxidoreductase (Qor) (PDB:2VCY)
S. coagulans 5909-02	NADPH:quinone reductase or related Zn-dependent oxidoreductase (Qor) (PDB:2VCY)
S. coagulans 2142-05	NADPH:quinone reductase or related Zn-dependent oxidoreductase (Qor) (PDB:2VCY)
S. coagulans 2317-03	NADPH:quinone reductase or related Zn-dependent oxidoreductase (Qor) (PDB:2VCY)
S. coagulans TSCC54	NADPH:quinone reductase or related Zn-dependent oxidoreductase (Qor) (PDB:2VCY)
S. coagulans OT1-1	NADPH:quinone reductase or related Zn-dependent oxidoreductase (Qor) (PDB:2VCY)
S. schleiferi MGYG-HGUT	NADPH:quinone reductase or related Zn-dependent oxidoreductase (Qor) (PDB:2VCY)
S. schleiferi MGYG-HGUT	NADPH:quinone reductase or related Zn-dependent oxidoreductase (Qor) (PDB:2VCY)
S. coagulans GCA_022557135.1	NADPH:quinone reductase or related Zn-dependent oxidoreductase (Qor) (PDB:2VCY)
S. coagulans 191	NADPH:quinone reductase or related Zn-dependent oxidoreductase (Qor) (PDB:2VCY)
S. schleiferi 192	NADPH:quinone reductase or related Zn-dependent oxidoreductase (Qor) (PDB:2VCY)
S. schleiferi 192	NADPH:quinone reductase or related Zn-dependent oxidoreductase (Qor) (PDB:2VCY)
S. coagulans 196	NADPH:quinone reductase or related Zn-dependent oxidoreductase (Qor) (PDB:2VCY)
S. schleiferi 205	NADPH:quinone reductase or related Zn-dependent oxidoreductase (Qor) (PDB:2VCY)
S. schleiferi 205	NADPH:quinone reductase or related Zn-dependent oxidoreductase (Qor) (PDB:2VCY)
S. schleiferi 214	NADPH:quinone reductase or related Zn-dependent oxidoreductase (Qor) (PDB:2VCY)
S. schleiferi 214	NADPH:quinone reductase or related Zn-dependent oxidoreductase (Qor) (PDB:2VCY)
S. schleiferi ATCC43808	Nicotinamidase-related amidase (PncA) (PDB:1ILW)
S. coagulans 5909-02	Nicotinamidase-related amidase (PncA) (PDB:1ILW)
S. coagulans 5909-02	Nicotinamidase-related amidase (PncA) (PDB:1ILW)
S. coagulans 2142-05	Nicotinamidase-related amidase (PncA) (PDB:1ILW)
S. coagulans 2142-05	Nicotinamidase-related amidase (PncA) (PDB:1ILW)
S. coagulans 2317-03	Nicotinamidase-related amidase (PncA) (PDB:1ILW)
S. coagulans 2317-03	Nicotinamidase-related amidase (PncA) (PDB:1ILW)
S. coagulans TSCC54	Nicotinamidase-related amidase (PncA) (PDB:1ILW)
S. coagulans TSCC54	Nicotinamidase-related amidase (PncA) (PDB:1ILW)
S. coagulans OT1-1	Nicotinamidase-related amidase (PncA) (PDB:1ILW)
S. coagulans OT1-1	Nicotinamidase-related amidase (PncA) (PDB:1ILW)
S. schleiferi MGYG-HGUT	Nicotinamidase-related amidase (PncA) (PDB:1ILW)
S. coagulans GCA_022557135.1	Nicotinamidase-related amidase (PncA) (PDB:1ILW)
S. coagulans 191	Nicotinamidase-related amidase (PncA) (PDB:1ILW)
S. schleiferi 192	Nicotinamidase-related amidase (PncA) (PDB:1ILW)
S. coagulans 196	Nicotinamidase-related amidase (PncA) (PDB:1ILW)
S. schleiferi 205	Nicotinamidase-related amidase (PncA) (PDB:1ILW)
S. schleiferi 214	Nicotinamidase-related amidase (PncA) (PDB:1ILW)
S. schleiferi ATCC43808	5-oxoprolinase subunit B/Allophanate hydrolase subunit 1 (PxpB) (PDB:2KWA) (PUBMED:28830929)
S. schleiferi ATCC43808	5-oxoprolinase subunit B/Allophanate hydrolase subunit 1 (PxpB) (PDB:2KWA) (PUBMED:28830929)
S. coagulans 5909-02	5-oxoprolinase subunit B/Allophanate hydrolase subunit 1 (PxpB) (PDB:2KWA) (PUBMED:28830929)
S. coagulans 2142-05	5-oxoprolinase subunit B/Allophanate hydrolase subunit 1 (PxpB) (PDB:2KWA) (PUBMED:28830929)
S. coagulans 2317-03	5-oxoprolinase subunit B/Allophanate hydrolase subunit 1 (PxpB) (PDB:2KWA) (PUBMED:28830929)
S. coagulans TSCC54	5-oxoprolinase subunit B/Allophanate hydrolase subunit 1 (PxpB) (PDB:2KWA) (PUBMED:28830929)
S. coagulans OT1-1	5-oxoprolinase subunit B/Allophanate hydrolase subunit 1 (PxpB) (PDB:2KWA) (PUBMED:28830929)
S. schleiferi MGYG-HGUT	5-oxoprolinase subunit B/Allophanate hydrolase subunit 1 (PxpB) (PDB:2KWA) (PUBMED:28830929)
S. schleiferi MGYG-HGUT	5-oxoprolinase subunit B/Allophanate hydrolase subunit 1 (PxpB) (PDB:2KWA) (PUBMED:28830929)
S. coagulans GCA_022557135.1	5-oxoprolinase subunit B/Allophanate hydrolase subunit 1 (PxpB) (PDB:2KWA) (PUBMED:28830929)
S. coagulans 191	5-oxoprolinase subunit B/Allophanate hydrolase subunit 1 (PxpB) (PDB:2KWA) (PUBMED:28830929)
S. schleiferi 192	5-oxoprolinase subunit B/Allophanate hydrolase subunit 1 (PxpB) (PDB:2KWA) (PUBMED:28830929)
S. coagulans 196	5-oxoprolinase subunit B/Allophanate hydrolase subunit 1 (PxpB) (PDB:2KWA) (PUBMED:28830929)
S. schleiferi 205	5-oxoprolinase subunit B/Allophanate hydrolase subunit 1 (PxpB) (PDB:2KWA) (PUBMED:28830929)
S. schleiferi 205	5-oxoprolinase subunit B/Allophanate hydrolase subunit 1 (PxpB) (PDB:2KWA) (PUBMED:28830929)
S. schleiferi 214	5-oxoprolinase subunit B/Allophanate hydrolase subunit 1 (PxpB) (PDB:2KWA) (PUBMED:28830929)
S. schleiferi 214	5-oxoprolinase subunit B/Allophanate hydrolase subunit 1 (PxpB) (PDB:2KWA) (PUBMED:28830929)
S. schleiferi ATCC43808	Predicted sugar epimerase, cupin superfamily (CFF1) (PDB:1XE7) (PUBMED:15608122)
S. coagulans 5909-02	Predicted sugar epimerase, cupin superfamily (CFF1) (PDB:1XE7) (PUBMED:15608122)
S. coagulans 5909-02	Predicted sugar epimerase, cupin superfamily (CFF1) (PDB:1XE7) (PUBMED:15608122)
S. coagulans 2142-05	Predicted sugar epimerase, cupin superfamily (CFF1) (PDB:1XE7) (PUBMED:15608122)
S. coagulans 2142-05	Predicted sugar epimerase, cupin superfamily (CFF1) (PDB:1XE7) (PUBMED:15608122)
S. coagulans 2317-03	Predicted sugar epimerase, cupin superfamily (CFF1) (PDB:1XE7) (PUBMED:15608122)
S. coagulans 2317-03	Predicted sugar epimerase, cupin superfamily (CFF1) (PDB:1XE7) (PUBMED:15608122)
S. coagulans TSCC54	Predicted sugar epimerase, cupin superfamily (CFF1) (PDB:1XE7) (PUBMED:15608122)
S. coagulans OT1-1	Predicted sugar epimerase, cupin superfamily (CFF1) (PDB:1XE7) (PUBMED:15608122)
S. coagulans OT1-1	Predicted sugar epimerase, cupin superfamily (CFF1) (PDB:1XE7) (PUBMED:15608122)
S. schleiferi MGYG-HGUT	Predicted sugar epimerase, cupin superfamily (CFF1) (PDB:1XE7) (PUBMED:15608122)
S. coagulans GCA_022557135.1	Predicted sugar epimerase, cupin superfamily (CFF1) (PDB:1XE7) (PUBMED:15608122)
S. coagulans 191	Predicted sugar epimerase, cupin superfamily (CFF1) (PDB:1XE7) (PUBMED:15608122)
S. schleiferi 192	Predicted sugar epimerase, cupin superfamily (CFF1) (PDB:1XE7) (PUBMED:15608122)
S. coagulans 196	Predicted sugar epimerase, cupin superfamily (CFF1) (PDB:1XE7) (PUBMED:15608122)
S. schleiferi 205	Predicted sugar epimerase, cupin superfamily (CFF1) (PDB:1XE7) (PUBMED:15608122)
S. schleiferi 214	Predicted sugar epimerase, cupin superfamily (CFF1) (PDB:1XE7) (PUBMED:15608122)
S. schleiferi ATCC43808	Epoxyqueuosine reductase QueG (queuosine biosynthesis) (QueG) (PDB:5D08) (PUBMED:2150253)
S. schleiferi ATCC43808	Epoxyqueuosine reductase QueG (queuosine biosynthesis) (QueG) (PDB:5D08) (PUBMED:2150253)
S. coagulans 5909-02	Epoxyqueuosine reductase QueG (queuosine biosynthesis) (QueG) (PDB:5D08) (PUBMED:2150253)
S. coagulans 2142-05	Epoxyqueuosine reductase QueG (queuosine biosynthesis) (QueG) (PDB:5D08) (PUBMED:2150253)
S. coagulans 2317-03	Epoxyqueuosine reductase QueG (queuosine biosynthesis) (QueG) (PDB:5D08) (PUBMED:2150253)
S. coagulans TSCC54	Epoxyqueuosine reductase QueG (queuosine biosynthesis) (QueG) (PDB:5D08) (PUBMED:2150253)
S. coagulans OT1-1	Epoxyqueuosine reductase QueG (queuosine biosynthesis) (QueG) (PDB:5D08) (PUBMED:2150253)
S. schleiferi MGYG-HGUT	Epoxyqueuosine reductase QueG (queuosine biosynthesis) (QueG) (PDB:5D08) (PUBMED:2150253)
S. schleiferi MGYG-HGUT	Epoxyqueuosine reductase QueG (queuosine biosynthesis) (QueG) (PDB:5D08) (PUBMED:2150253)
S. coagulans GCA_022557135.1	Epoxyqueuosine reductase QueG (queuosine biosynthesis) (QueG) (PDB:5D08) (PUBMED:2150253)
S. coagulans 191	Epoxyqueuosine reductase QueG (queuosine biosynthesis) (QueG) (PDB:5D08) (PUBMED:2150253)
S. schleiferi 192	Epoxyqueuosine reductase QueG (queuosine biosynthesis) (QueG) (PDB:5D08) (PUBMED:2150253)
S. coagulans 196	Epoxyqueuosine reductase QueG (queuosine biosynthesis) (QueG) (PDB:5D08) (PUBMED:2150253)
S. schleiferi 205	Epoxyqueuosine reductase QueG (queuosine biosynthesis) (QueG) (PDB:5D08) (PUBMED:2150253)
S. schleiferi 205	Epoxyqueuosine reductase QueG (queuosine biosynthesis) (QueG) (PDB:5D08) (PUBMED:2150253)
S. schleiferi 214	Epoxyqueuosine reductase QueG (queuosine biosynthesis) (QueG) (PDB:5D08) (PUBMED:2150253)
S. schleiferi 214	Epoxyqueuosine reductase QueG (queuosine biosynthesis) (QueG) (PDB:5D08) (PUBMED:2150253)
S. schleiferi ATCC43808	CRISPR-Cas system type-II protein Cas9 (Cas9) (PDB:4OGC)
S. schleiferi ATCC43808	CRISPR-Cas system type-II protein Cas9 (Cas9) (PDB:4OGC)
S. coagulans 5909-02	CRISPR-Cas system type-II protein Cas9 (Cas9) (PDB:4OGC)
S. coagulans 2142-05	CRISPR-Cas system type-II protein Cas9 (Cas9) (PDB:4OGC)
S. coagulans 2317-03	CRISPR-Cas system type-II protein Cas9 (Cas9) (PDB:4OGC)
S. coagulans TSCC54	CRISPR-Cas system type-II protein Cas9 (Cas9) (PDB:4OGC)
S. coagulans OT1-1	CRISPR-Cas system type-II protein Cas9 (Cas9) (PDB:4OGC)
S. schleiferi MGYG-HGUT	CRISPR-Cas system type-II protein Cas9 (Cas9) (PDB:4OGC)
S. schleiferi MGYG-HGUT	CRISPR-Cas system type-II protein Cas9 (Cas9) (PDB:4OGC)
S. coagulans GCA_022557135.1	CRISPR-Cas system type-II protein Cas9 (Cas9) (PDB:4OGC)
S. coagulans 191	CRISPR-Cas system type-II protein Cas9 (Cas9) (PDB:4OGC)
S. schleiferi 192	CRISPR-Cas system type-II protein Cas9 (Cas9) (PDB:4OGC)
S. coagulans 196	CRISPR-Cas system type-II protein Cas9 (Cas9) (PDB:4OGC)
S. schleiferi 205	CRISPR-Cas system type-II protein Cas9 (Cas9) (PDB:4OGC)
S. schleiferi 205	CRISPR-Cas system type-II protein Cas9 (Cas9) (PDB:4OGC)
S. schleiferi 214	CRISPR-Cas system type-II protein Cas9 (Cas9) (PDB:4OGC)
S. schleiferi 214	CRISPR-Cas system type-II protein Cas9 (Cas9) (PDB:4OGC)
S. schleiferi ATCC43808	Glycerophosphoryl diester phosphodiesterase (UgpQ) (PDB:1O1Z)
S. coagulans 5909-02	Glycerophosphoryl diester phosphodiesterase (UgpQ) (PDB:1O1Z)
S. coagulans 5909-02	Glycerophosphoryl diester phosphodiesterase (UgpQ) (PDB:1O1Z)
S. coagulans 2142-05	Glycerophosphoryl diester phosphodiesterase (UgpQ) (PDB:1O1Z)
S. coagulans 2317-03	Glycerophosphoryl diester phosphodiesterase (UgpQ) (PDB:1O1Z)
S. coagulans 2317-03	Glycerophosphoryl diester phosphodiesterase (UgpQ) (PDB:1O1Z)
S. coagulans TSCC54	Glycerophosphoryl diester phosphodiesterase (UgpQ) (PDB:1O1Z)
S. coagulans TSCC54	Glycerophosphoryl diester phosphodiesterase (UgpQ) (PDB:1O1Z)
S. coagulans OT1-1	Glycerophosphoryl diester phosphodiesterase (UgpQ) (PDB:1O1Z)
S. coagulans OT1-1	Glycerophosphoryl diester phosphodiesterase (UgpQ) (PDB:1O1Z)
S. schleiferi MGYG-HGUT	Glycerophosphoryl diester phosphodiesterase (UgpQ) (PDB:1O1Z)
S. coagulans GCA_022557135.1	Glycerophosphoryl diester phosphodiesterase (UgpQ) (PDB:1O1Z)
S. coagulans 191	Glycerophosphoryl diester phosphodiesterase (UgpQ) (PDB:1O1Z)
S. schleiferi 192	Glycerophosphoryl diester phosphodiesterase (UgpQ) (PDB:1O1Z)
S. coagulans 196	Glycerophosphoryl diester phosphodiesterase (UgpQ) (PDB:1O1Z)
S. schleiferi 205	Glycerophosphoryl diester phosphodiesterase (UgpQ) (PDB:1O1Z)
S. schleiferi 214	Glycerophosphoryl diester phosphodiesterase (UgpQ) (PDB:1O1Z)
S. schleiferi ATCC43808	Midasin, AAA ATPase with vWA domain, involved in ribosome maturation (MDN1) (PDB:6HYP)
S. coagulans 5909-02	Midasin, AAA ATPase with vWA domain, involved in ribosome maturation (MDN1) (PDB:6HYP)
S. coagulans 2142-05	Midasin, AAA ATPase with vWA domain, involved in ribosome maturation (MDN1) (PDB:6HYP)
S. coagulans 2317-03	Midasin, AAA ATPase with vWA domain, involved in ribosome maturation (MDN1) (PDB:6HYP)
S. coagulans TSCC54	Midasin, AAA ATPase with vWA domain, involved in ribosome maturation (MDN1) (PDB:6HYP)
S. coagulans OT1-1	Midasin, AAA ATPase with vWA domain, involved in ribosome maturation (MDN1) (PDB:6HYP)
S. schleiferi MGYG-HGUT	Midasin, AAA ATPase with vWA domain, involved in ribosome maturation (MDN1) (PDB:6HYP)
S. coagulans GCA_022557135.1	Midasin, AAA ATPase with vWA domain, involved in ribosome maturation (MDN1) (PDB:6HYP)
S. coagulans 191	Midasin, AAA ATPase with vWA domain, involved in ribosome maturation (MDN1) (PDB:6HYP)
S. schleiferi 192	Midasin, AAA ATPase with vWA domain, involved in ribosome maturation (MDN1) (PDB:6HYP)
S. coagulans 196	Midasin, AAA ATPase with vWA domain, involved in ribosome maturation (MDN1) (PDB:6HYP)
S. schleiferi 205	Midasin, AAA ATPase with vWA domain, involved in ribosome maturation (MDN1) (PDB:6HYP)
S. schleiferi 214	Midasin, AAA ATPase with vWA domain, involved in ribosome maturation (MDN1) (PDB:6HYP)
S. schleiferi ATCC43808	Murein DD-endopeptidase MepM and murein hydrolase activator NlpD, contains LysM domain (NlpD) (PDB:2GU1)
S. coagulans 5909-02	Murein DD-endopeptidase MepM and murein hydrolase activator NlpD, contains LysM domain (NlpD) (PDB:2GU1)
S. coagulans 2142-05	Murein DD-endopeptidase MepM and murein hydrolase activator NlpD, contains LysM domain (NlpD) (PDB:2GU1)
S. coagulans 2317-03	Murein DD-endopeptidase MepM and murein hydrolase activator NlpD, contains LysM domain (NlpD) (PDB:2GU1)
S. coagulans TSCC54	Murein DD-endopeptidase MepM and murein hydrolase activator NlpD, contains LysM domain (NlpD) (PDB:2GU1)
S. coagulans OT1-1	Murein DD-endopeptidase MepM and murein hydrolase activator NlpD, contains LysM domain (NlpD) (PDB:2GU1)
S. schleiferi MGYG-HGUT	Murein DD-endopeptidase MepM and murein hydrolase activator NlpD, contains LysM domain (NlpD) (PDB:2GU1)
S. schleiferi MGYG-HGUT	Murein DD-endopeptidase MepM and murein hydrolase activator NlpD, contains LysM domain (NlpD) (PDB:2GU1)
S. coagulans GCA_022557135.1	Murein DD-endopeptidase MepM and murein hydrolase activator NlpD, contains LysM domain (NlpD) (PDB:2GU1)
S. coagulans 191	Murein DD-endopeptidase MepM and murein hydrolase activator NlpD, contains LysM domain (NlpD) (PDB:2GU1)
S. schleiferi 192	Murein DD-endopeptidase MepM and murein hydrolase activator NlpD, contains LysM domain (NlpD) (PDB:2GU1)
S. coagulans 196	Murein DD-endopeptidase MepM and murein hydrolase activator NlpD, contains LysM domain (NlpD) (PDB:2GU1)
S. schleiferi 205	Murein DD-endopeptidase MepM and murein hydrolase activator NlpD, contains LysM domain (NlpD) (PDB:2GU1)
S. schleiferi 205	Murein DD-endopeptidase MepM and murein hydrolase activator NlpD, contains LysM domain (NlpD) (PDB:2GU1)
S. schleiferi 214	Murein DD-endopeptidase MepM and murein hydrolase activator NlpD, contains LysM domain (NlpD) (PDB:2GU1)
S. schleiferi 214	Murein DD-endopeptidase MepM and murein hydrolase activator NlpD, contains LysM domain (NlpD) (PDB:2GU1)
S. schleiferi ATCC43808	Beta-glucosidase/6-phospho-beta-glucosidase/beta-galactosidase (BglB) (PDB:4HZ6)
S. coagulans 5909-02	Beta-glucosidase/6-phospho-beta-glucosidase/beta-galactosidase (BglB) (PDB:4HZ6)
S. coagulans 2142-05	Beta-glucosidase/6-phospho-beta-glucosidase/beta-galactosidase (BglB) (PDB:4HZ6)
S. coagulans 2317-03	Beta-glucosidase/6-phospho-beta-glucosidase/beta-galactosidase (BglB) (PDB:4HZ6)
S. coagulans TSCC54	Beta-glucosidase/6-phospho-beta-glucosidase/beta-galactosidase (BglB) (PDB:4HZ6)
S. coagulans OT1-1	Beta-glucosidase/6-phospho-beta-glucosidase/beta-galactosidase (BglB) (PDB:4HZ6)
S. schleiferi MGYG-HGUT	Beta-glucosidase/6-phospho-beta-glucosidase/beta-galactosidase (BglB) (PDB:4HZ6)
S. schleiferi MGYG-HGUT	Beta-glucosidase/6-phospho-beta-glucosidase/beta-galactosidase (BglB) (PDB:4HZ6)
S. coagulans GCA_022557135.1	Beta-glucosidase/6-phospho-beta-glucosidase/beta-galactosidase (BglB) (PDB:4HZ6)
S. coagulans 191	Beta-glucosidase/6-phospho-beta-glucosidase/beta-galactosidase (BglB) (PDB:4HZ6)
S. schleiferi 192	Beta-glucosidase/6-phospho-beta-glucosidase/beta-galactosidase (BglB) (PDB:4HZ6)
S. coagulans 196	Beta-glucosidase/6-phospho-beta-glucosidase/beta-galactosidase (BglB) (PDB:4HZ6)
S. schleiferi 205	Beta-glucosidase/6-phospho-beta-glucosidase/beta-galactosidase (BglB) (PDB:4HZ6)
S. schleiferi 205	Beta-glucosidase/6-phospho-beta-glucosidase/beta-galactosidase (BglB) (PDB:4HZ6)
S. schleiferi 214	Beta-glucosidase/6-phospho-beta-glucosidase/beta-galactosidase (BglB) (PDB:4HZ6)
S. schleiferi 214	Beta-glucosidase/6-phospho-beta-glucosidase/beta-galactosidase (BglB) (PDB:4HZ6)
S. schleiferi ATCC43808	Aspartate/methionine/tyrosine aminotransferase (AspB) (PDB:2O0R)
S. coagulans 5909-02	Aspartate/methionine/tyrosine aminotransferase (AspB) (PDB:2O0R)
S. coagulans 2142-05	Aspartate/methionine/tyrosine aminotransferase (AspB) (PDB:2O0R)
S. coagulans 2317-03	Aspartate/methionine/tyrosine aminotransferase (AspB) (PDB:2O0R)
S. coagulans TSCC54	Aspartate/methionine/tyrosine aminotransferase (AspB) (PDB:2O0R)
S. coagulans OT1-1	Aspartate/methionine/tyrosine aminotransferase (AspB) (PDB:2O0R)
S. schleiferi MGYG-HGUT	Aspartate/methionine/tyrosine aminotransferase (AspB) (PDB:2O0R)
S. schleiferi MGYG-HGUT	Aspartate/methionine/tyrosine aminotransferase (AspB) (PDB:2O0R)
S. coagulans GCA_022557135.1	Aspartate/methionine/tyrosine aminotransferase (AspB) (PDB:2O0R)
S. coagulans 191	Aspartate/methionine/tyrosine aminotransferase (AspB) (PDB:2O0R)
S. schleiferi 192	Aspartate/methionine/tyrosine aminotransferase (AspB) (PDB:2O0R)
S. coagulans 196	Aspartate/methionine/tyrosine aminotransferase (AspB) (PDB:2O0R)
S. schleiferi 205	Aspartate/methionine/tyrosine aminotransferase (AspB) (PDB:2O0R)
S. schleiferi 205	Aspartate/methionine/tyrosine aminotransferase (AspB) (PDB:2O0R)
S. schleiferi 214	Aspartate/methionine/tyrosine aminotransferase (AspB) (PDB:2O0R)
S. schleiferi 214	Aspartate/methionine/tyrosine aminotransferase (AspB) (PDB:2O0R)
S. schleiferi ATCC43808	Na+/melibiose symporter or related transporter (MelB) (PDB:4M64)
S. coagulans 5909-02	Na+/melibiose symporter or related transporter (MelB) (PDB:4M64)
S. coagulans 2142-05	Na+/melibiose symporter or related transporter (MelB) (PDB:4M64)
S. coagulans 2317-03	Na+/melibiose symporter or related transporter (MelB) (PDB:4M64)
S. coagulans TSCC54	Na+/melibiose symporter or related transporter (MelB) (PDB:4M64)
S. coagulans OT1-1	Na+/melibiose symporter or related transporter (MelB) (PDB:4M64)
S. schleiferi MGYG-HGUT	Na+/melibiose symporter or related transporter (MelB) (PDB:4M64)
S. coagulans GCA_022557135.1	Na+/melibiose symporter or related transporter (MelB) (PDB:4M64)
S. coagulans 191	Na+/melibiose symporter or related transporter (MelB) (PDB:4M64)
S. coagulans 191	Na+/melibiose symporter or related transporter (MelB) (PDB:4M64)
S. schleiferi 192	Na+/melibiose symporter or related transporter (MelB) (PDB:4M64)
S. coagulans 196	Na+/melibiose symporter or related transporter (MelB) (PDB:4M64)
S. coagulans 196	Na+/melibiose symporter or related transporter (MelB) (PDB:4M64)
S. schleiferi 205	Na+/melibiose symporter or related transporter (MelB) (PDB:4M64)
S. schleiferi 214	Na+/melibiose symporter or related transporter (MelB) (PDB:4M64)
S. schleiferi 214	Na+/melibiose symporter or related transporter (MelB) (PDB:4M64)
S. schleiferi ATCC43808	Putative aminopeptidase FrvX (FrvX) (PDB:1VHE)
S. coagulans 5909-02	Putative aminopeptidase FrvX (FrvX) (PDB:1VHE)
S. coagulans 2142-05	Putative aminopeptidase FrvX (FrvX) (PDB:1VHE)
S. coagulans 2317-03	Putative aminopeptidase FrvX (FrvX) (PDB:1VHE)
S. coagulans TSCC54	Putative aminopeptidase FrvX (FrvX) (PDB:1VHE)
S. coagulans OT1-1	Putative aminopeptidase FrvX (FrvX) (PDB:1VHE)
S. coagulans OT1-1	Putative aminopeptidase FrvX (FrvX) (PDB:1VHE)
S. schleiferi MGYG-HGUT	Putative aminopeptidase FrvX (FrvX) (PDB:1VHE)
S. coagulans GCA_022557135.1	Putative aminopeptidase FrvX (FrvX) (PDB:1VHE)
S. coagulans 191	Putative aminopeptidase FrvX (FrvX) (PDB:1VHE)
S. coagulans 191	Putative aminopeptidase FrvX (FrvX) (PDB:1VHE)
S. schleiferi 192	Putative aminopeptidase FrvX (FrvX) (PDB:1VHE)
S. coagulans 196	Putative aminopeptidase FrvX (FrvX) (PDB:1VHE)
S. coagulans 196	Putative aminopeptidase FrvX (FrvX) (PDB:1VHE)
S. schleiferi 205	Putative aminopeptidase FrvX (FrvX) (PDB:1VHE)
S. schleiferi 214	Putative aminopeptidase FrvX (FrvX) (PDB:1VHE)
S. schleiferi ATCC43808	Phosphotransferase system, fructose-specific IIC component (FrwC)|Phosphotransferase system fructose-specific component IIB (FrwB) (PDB:5DLE)|Phosphotransferase system mannitol/fructose-specific IIA domain (Ntr-type) (PtsN) (PDB:2OQ3)
S. coagulans 5909-02	Phosphotransferase system, fructose-specific IIC component (FrwC)|Phosphotransferase system fructose-specific component IIB (FrwB) (PDB:5DLE)|Phosphotransferase system mannitol/fructose-specific IIA domain (Ntr-type) (PtsN) (PDB:2OQ3)
S. coagulans 2142-05	Phosphotransferase system, fructose-specific IIC component (FrwC)|Phosphotransferase system fructose-specific component IIB (FrwB) (PDB:5DLE)|Phosphotransferase system mannitol/fructose-specific IIA domain (Ntr-type) (PtsN) (PDB:2OQ3)
S. coagulans 2317-03	Phosphotransferase system, fructose-specific IIC component (FrwC)|Phosphotransferase system fructose-specific component IIB (FrwB) (PDB:5DLE)|Phosphotransferase system mannitol/fructose-specific IIA domain (Ntr-type) (PtsN) (PDB:2OQ3)
S. coagulans TSCC54	Phosphotransferase system, fructose-specific IIC component (FrwC)|Phosphotransferase system fructose-specific component IIB (FrwB) (PDB:5DLE)|Phosphotransferase system mannitol/fructose-specific IIA domain (Ntr-type) (PtsN) (PDB:2OQ3)
S. coagulans OT1-1	Phosphotransferase system, fructose-specific IIC component (FrwC)|Phosphotransferase system fructose-specific component IIB (FrwB) (PDB:5DLE)|Phosphotransferase system mannitol/fructose-specific IIA domain (Ntr-type) (PtsN) (PDB:2OQ3)
S. schleiferi MGYG-HGUT	Phosphotransferase system, fructose-specific IIC component (FrwC)|Phosphotransferase system fructose-specific component IIB (FrwB) (PDB:5DLE)|Phosphotransferase system mannitol/fructose-specific IIA domain (Ntr-type) (PtsN) (PDB:2OQ3)
S. schleiferi MGYG-HGUT	Phosphotransferase system, fructose-specific IIC component (FrwC)|Phosphotransferase system fructose-specific component IIB (FrwB) (PDB:5DLE)|Phosphotransferase system mannitol/fructose-specific IIA domain (Ntr-type) (PtsN) (PDB:2OQ3)
S. coagulans GCA_022557135.1	Phosphotransferase system, fructose-specific IIC component (FrwC)|Phosphotransferase system fructose-specific component IIB (FrwB) (PDB:5DLE)|Phosphotransferase system mannitol/fructose-specific IIA domain (Ntr-type) (PtsN) (PDB:2OQ3)
S. coagulans 191	Phosphotransferase system, fructose-specific IIC component (FrwC)|Phosphotransferase system fructose-specific component IIB (FrwB) (PDB:5DLE)|Phosphotransferase system mannitol/fructose-specific IIA domain (Ntr-type) (PtsN) (PDB:2OQ3)
S. schleiferi 192	Phosphotransferase system, fructose-specific IIC component (FrwC)|Phosphotransferase system fructose-specific component IIB (FrwB) (PDB:5DLE)|Phosphotransferase system mannitol/fructose-specific IIA domain (Ntr-type) (PtsN) (PDB:2OQ3)
S. coagulans 196	Phosphotransferase system, fructose-specific IIC component (FrwC)|Phosphotransferase system fructose-specific component IIB (FrwB) (PDB:5DLE)|Phosphotransferase system mannitol/fructose-specific IIA domain (Ntr-type) (PtsN) (PDB:2OQ3)
S. schleiferi 205	Phosphotransferase system, fructose-specific IIC component (FrwC)|Phosphotransferase system fructose-specific component IIB (FrwB) (PDB:5DLE)|Phosphotransferase system mannitol/fructose-specific IIA domain (Ntr-type) (PtsN) (PDB:2OQ3)
S. schleiferi 205	Phosphotransferase system, fructose-specific IIC component (FrwC)|Phosphotransferase system fructose-specific component IIB (FrwB) (PDB:5DLE)|Phosphotransferase system mannitol/fructose-specific IIA domain (Ntr-type) (PtsN) (PDB:2OQ3)
S. schleiferi 214	Phosphotransferase system, fructose-specific IIC component (FrwC)|Phosphotransferase system fructose-specific component IIB (FrwB) (PDB:5DLE)|Phosphotransferase system mannitol/fructose-specific IIA domain (Ntr-type) (PtsN) (PDB:2OQ3)
S. schleiferi 214	Phosphotransferase system, fructose-specific IIC component (FrwC)|Phosphotransferase system fructose-specific component IIB (FrwB) (PDB:5DLE)|Phosphotransferase system mannitol/fructose-specific IIA domain (Ntr-type) (PtsN) (PDB:2OQ3)
S. schleiferi ATCC43808	Type II secretory pathway ATPase GspE/PulE or T4P pilus assembly pathway ATPase PilB (PulE) (PDB:4KSR)
S. coagulans 5909-02	Type II secretory pathway ATPase GspE/PulE or T4P pilus assembly pathway ATPase PilB (PulE) (PDB:4KSR)
S. coagulans 2142-05	Type II secretory pathway ATPase GspE/PulE or T4P pilus assembly pathway ATPase PilB (PulE) (PDB:4KSR)
S. coagulans 2317-03	Type II secretory pathway ATPase GspE/PulE or T4P pilus assembly pathway ATPase PilB (PulE) (PDB:4KSR)
S. coagulans TSCC54	Type II secretory pathway ATPase GspE/PulE or T4P pilus assembly pathway ATPase PilB (PulE) (PDB:4KSR)
S. coagulans OT1-1	Type II secretory pathway ATPase GspE/PulE or T4P pilus assembly pathway ATPase PilB (PulE) (PDB:4KSR)
S. schleiferi MGYG-HGUT	Type II secretory pathway ATPase GspE/PulE or T4P pilus assembly pathway ATPase PilB (PulE) (PDB:4KSR)
S. schleiferi MGYG-HGUT	Type II secretory pathway ATPase GspE/PulE or T4P pilus assembly pathway ATPase PilB (PulE) (PDB:4KSR)
S. coagulans GCA_022557135.1	Type II secretory pathway ATPase GspE/PulE or T4P pilus assembly pathway ATPase PilB (PulE) (PDB:4KSR)
S. coagulans 191	Type II secretory pathway ATPase GspE/PulE or T4P pilus assembly pathway ATPase PilB (PulE) (PDB:4KSR)
S. schleiferi 192	Type II secretory pathway ATPase GspE/PulE or T4P pilus assembly pathway ATPase PilB (PulE) (PDB:4KSR)
S. coagulans 196	Type II secretory pathway ATPase GspE/PulE or T4P pilus assembly pathway ATPase PilB (PulE) (PDB:4KSR)
S. schleiferi 205	Type II secretory pathway ATPase GspE/PulE or T4P pilus assembly pathway ATPase PilB (PulE) (PDB:4KSR)
S. schleiferi 205	Type II secretory pathway ATPase GspE/PulE or T4P pilus assembly pathway ATPase PilB (PulE) (PDB:4KSR)
S. schleiferi 214	Type II secretory pathway ATPase GspE/PulE or T4P pilus assembly pathway ATPase PilB (PulE) (PDB:4KSR)
S. schleiferi 214	Type II secretory pathway ATPase GspE/PulE or T4P pilus assembly pathway ATPase PilB (PulE) (PDB:4KSR)
S. schleiferi ATCC43808	DNA uptake channel protein ComEC, N-terminal domain (ComEC)|DNA uptake channel protein ComEC C-terminal domain, metallo-beta-lactamase superfamily (ComEC)
S. coagulans 5909-02	DNA uptake channel protein ComEC, N-terminal domain (ComEC)|DNA uptake channel protein ComEC C-terminal domain, metallo-beta-lactamase superfamily (ComEC)
S. coagulans 2142-05	DNA uptake channel protein ComEC, N-terminal domain (ComEC)|DNA uptake channel protein ComEC C-terminal domain, metallo-beta-lactamase superfamily (ComEC)
S. coagulans 2317-03	DNA uptake channel protein ComEC, N-terminal domain (ComEC)|DNA uptake channel protein ComEC C-terminal domain, metallo-beta-lactamase superfamily (ComEC)
S. coagulans TSCC54	DNA uptake channel protein ComEC, N-terminal domain (ComEC)|DNA uptake channel protein ComEC C-terminal domain, metallo-beta-lactamase superfamily (ComEC)
S. coagulans OT1-1	DNA uptake channel protein ComEC, N-terminal domain (ComEC)|DNA uptake channel protein ComEC C-terminal domain, metallo-beta-lactamase superfamily (ComEC)
S. schleiferi MGYG-HGUT	DNA uptake channel protein ComEC, N-terminal domain (ComEC)|DNA uptake channel protein ComEC C-terminal domain, metallo-beta-lactamase superfamily (ComEC)
S. schleiferi MGYG-HGUT	DNA uptake channel protein ComEC, N-terminal domain (ComEC)|DNA uptake channel protein ComEC C-terminal domain, metallo-beta-lactamase superfamily (ComEC)
S. coagulans GCA_022557135.1	DNA uptake channel protein ComEC, N-terminal domain (ComEC)|DNA uptake channel protein ComEC C-terminal domain, metallo-beta-lactamase superfamily (ComEC)
S. coagulans 191	DNA uptake channel protein ComEC, N-terminal domain (ComEC)|DNA uptake channel protein ComEC C-terminal domain, metallo-beta-lactamase superfamily (ComEC)
S. schleiferi 192	DNA uptake channel protein ComEC, N-terminal domain (ComEC)|DNA uptake channel protein ComEC C-terminal domain, metallo-beta-lactamase superfamily (ComEC)
S. coagulans 196	DNA uptake channel protein ComEC, N-terminal domain (ComEC)|DNA uptake channel protein ComEC C-terminal domain, metallo-beta-lactamase superfamily (ComEC)
S. schleiferi 205	DNA uptake channel protein ComEC, N-terminal domain (ComEC)|DNA uptake channel protein ComEC C-terminal domain, metallo-beta-lactamase superfamily (ComEC)
S. schleiferi 205	DNA uptake channel protein ComEC, N-terminal domain (ComEC)|DNA uptake channel protein ComEC C-terminal domain, metallo-beta-lactamase superfamily (ComEC)
S. schleiferi 214	DNA uptake channel protein ComEC, N-terminal domain (ComEC)|DNA uptake channel protein ComEC C-terminal domain, metallo-beta-lactamase superfamily (ComEC)
S. schleiferi 214	DNA uptake channel protein ComEC, N-terminal domain (ComEC)|DNA uptake channel protein ComEC C-terminal domain, metallo-beta-lactamase superfamily (ComEC)
S. schleiferi ATCC43808	Uncharacterized coiled-coil protein, contains DUF342 domain|Phage-related minor tail protein (YqbO)
S. schleiferi ATCC43808	Murein DD-endopeptidase MepM and murein hydrolase activator NlpD, contains LysM domain (NlpD) (PDB:2GU1)|SLT domain protein (SLT) (PUBMED:15608122)|Phage-related minor tail protein (YqbO)|Phage-related protein
S. coagulans 5909-02	Murein DD-endopeptidase MepM and murein hydrolase activator NlpD, contains LysM domain (NlpD) (PDB:2GU1)|SLT domain protein (SLT) (PUBMED:15608122)|Phage-related minor tail protein (YqbO)|Phage-related protein
S. coagulans 2317-03	Murein DD-endopeptidase MepM and murein hydrolase activator NlpD, contains LysM domain (NlpD) (PDB:2GU1)|SLT domain protein (SLT) (PUBMED:15608122)|Phage-related minor tail protein (YqbO)|Phage-related protein
S. coagulans OT1-1	Murein DD-endopeptidase MepM and murein hydrolase activator NlpD, contains LysM domain (NlpD) (PDB:2GU1)|SLT domain protein (SLT) (PUBMED:15608122)|Phage-related minor tail protein (YqbO)|Phage-related protein
S. coagulans OT1-1	Phage-related minor tail protein (YqbO)
S. coagulans GCA_022557135.1	Murein DD-endopeptidase MepM and murein hydrolase activator NlpD, contains LysM domain (NlpD) (PDB:2GU1)|SLT domain protein (SLT) (PUBMED:15608122)|Phage-related minor tail protein (YqbO)|Phage-related protein
S. coagulans 191	Murein DD-endopeptidase MepM and murein hydrolase activator NlpD, contains LysM domain (NlpD) (PDB:2GU1)|SLT domain protein (SLT) (PUBMED:15608122)|Phage-related minor tail protein (YqbO)|Phage-related protein
S. coagulans 196	Murein DD-endopeptidase MepM and murein hydrolase activator NlpD, contains LysM domain (NlpD) (PDB:2GU1)|SLT domain protein (SLT) (PUBMED:15608122)|Phage-related minor tail protein (YqbO)|Phage-related protein
S. schleiferi 205	Uncharacterized coiled-coil protein, contains DUF342 domain|Phage-related minor tail protein (YqbO)
S. schleiferi 205	Murein DD-endopeptidase MepM and murein hydrolase activator NlpD, contains LysM domain (NlpD) (PDB:2GU1)|SLT domain protein (SLT) (PUBMED:15608122)|Phage-related minor tail protein (YqbO)|Phage-related protein
S. schleiferi 205	Murein DD-endopeptidase MepM and murein hydrolase activator NlpD, contains LysM domain (NlpD) (PDB:2GU1)|Phage-related protein
S. schleiferi 214	Uncharacterized coiled-coil protein, contains DUF342 domain|Phage-related minor tail protein (YqbO)
S. schleiferi 214	Murein DD-endopeptidase MepM and murein hydrolase activator NlpD, contains LysM domain (NlpD) (PDB:2GU1)|SLT domain protein (SLT) (PUBMED:15608122)|Phage-related minor tail protein (YqbO)|Phage-related protein
S. schleiferi 214	Murein DD-endopeptidase MepM and murein hydrolase activator NlpD, contains LysM domain (NlpD) (PDB:2GU1)|SLT domain protein (SLT) (PUBMED:15608122)|Phage-related minor tail protein (YqbO)|Phage-related protein
S. schleiferi ATCC43808	Midasin, AAA ATPase with vWA domain, involved in ribosome maturation (MDN1) (PDB:6HYP)
S. coagulans 5909-02	Clumping factor A-related surface protein, MSCRAMM (microbial surface components recognizing adhesive matrix molecules) family, DEv-IgG fold (ClfA) (PDB:1N67) (PUBMED:12485987)
S. coagulans 2142-05	Clumping factor A-related surface protein, MSCRAMM (microbial surface components recognizing adhesive matrix molecules) family, DEv-IgG fold (ClfA) (PDB:1N67) (PUBMED:12485987)
S. coagulans 2317-03	Clumping factor A-related surface protein, MSCRAMM (microbial surface components recognizing adhesive matrix molecules) family, DEv-IgG fold (ClfA) (PDB:1N67) (PUBMED:12485987)
S. coagulans TSCC54	Clumping factor A-related surface protein, MSCRAMM (microbial surface components recognizing adhesive matrix molecules) family, DEv-IgG fold (ClfA) (PDB:1N67) (PUBMED:12485987)
S. coagulans OT1-1	Clumping factor A-related surface protein, MSCRAMM (microbial surface components recognizing adhesive matrix molecules) family, DEv-IgG fold (ClfA) (PDB:1N67) (PUBMED:12485987)
S. schleiferi MGYG-HGUT	Midasin, AAA ATPase with vWA domain, involved in ribosome maturation (MDN1) (PDB:6HYP)
S. coagulans GCA_022557135.1	Clumping factor A-related surface protein, MSCRAMM (microbial surface components recognizing adhesive matrix molecules) family, DEv-IgG fold (ClfA) (PDB:1N67) (PUBMED:12485987)
S. coagulans 191	Midasin, AAA ATPase with vWA domain, involved in ribosome maturation (MDN1) (PDB:6HYP)
S. schleiferi 192	Clumping factor A-related surface protein, MSCRAMM (microbial surface components recognizing adhesive matrix molecules) family, DEv-IgG fold (ClfA) (PDB:1N67) (PUBMED:12485987)
S. coagulans 196	Midasin, AAA ATPase with vWA domain, involved in ribosome maturation (MDN1) (PDB:6HYP)
S. schleiferi 205	Midasin, AAA ATPase with vWA domain, involved in ribosome maturation (MDN1) (PDB:6HYP)
S. schleiferi 205	Clumping factor A-related surface protein, MSCRAMM (microbial surface components recognizing adhesive matrix molecules) family, DEv-IgG fold (ClfA) (PDB:1N67) (PUBMED:12485987)
S. schleiferi 214	Clumping factor A-related surface protein, MSCRAMM (microbial surface components recognizing adhesive matrix molecules) family, DEv-IgG fold (ClfA) (PDB:1N67) (PUBMED:12485987)
S. schleiferi ATCC43808	Malate/lactate dehydrogenase (Mdh) (PDB:4WLO)
S. coagulans 5909-02	Malate/lactate dehydrogenase (Mdh) (PDB:4WLO)
S. coagulans 2142-05	Malate/lactate dehydrogenase (Mdh) (PDB:4WLO)
S. coagulans 2317-03	Malate/lactate dehydrogenase (Mdh) (PDB:4WLO)
S. coagulans TSCC54	Malate/lactate dehydrogenase (Mdh) (PDB:4WLO)
S. coagulans OT1-1	Malate/lactate dehydrogenase (Mdh) (PDB:4WLO)
S. schleiferi MGYG-HGUT	Malate/lactate dehydrogenase (Mdh) (PDB:4WLO)
S. coagulans GCA_022557135.1	Malate/lactate dehydrogenase (Mdh) (PDB:4WLO)
S. coagulans 191	Malate/lactate dehydrogenase (Mdh) (PDB:4WLO)
S. coagulans 191	Malate/lactate dehydrogenase (Mdh) (PDB:4WLO)
S. schleiferi 192	Malate/lactate dehydrogenase (Mdh) (PDB:4WLO)
S. coagulans 196	Malate/lactate dehydrogenase (Mdh) (PDB:4WLO)
S. coagulans 196	Malate/lactate dehydrogenase (Mdh) (PDB:4WLO)
S. schleiferi 205	Malate/lactate dehydrogenase (Mdh) (PDB:4WLO)
S. schleiferi 214	Malate/lactate dehydrogenase (Mdh) (PDB:4WLO)
S. schleiferi ATCC43808	Two-component response regulator, YesN/AraC family, consists of REC and AraC-type DNA-binding domains (YesN)
S. coagulans 5909-02	Two-component response regulator, YesN/AraC family, consists of REC and AraC-type DNA-binding domains (YesN)
S. coagulans 2142-05	Two-component response regulator, YesN/AraC family, consists of REC and AraC-type DNA-binding domains (YesN)
S. coagulans 2317-03	Two-component response regulator, YesN/AraC family, consists of REC and AraC-type DNA-binding domains (YesN)
S. coagulans TSCC54	Two-component response regulator, YesN/AraC family, consists of REC and AraC-type DNA-binding domains (YesN)
S. coagulans OT1-1	Two-component response regulator, YesN/AraC family, consists of REC and AraC-type DNA-binding domains (YesN)
S. schleiferi MGYG-HGUT	Two-component response regulator, YesN/AraC family, consists of REC and AraC-type DNA-binding domains (YesN)
S. coagulans GCA_022557135.1	Two-component response regulator, YesN/AraC family, consists of REC and AraC-type DNA-binding domains (YesN)
S. coagulans 191	Two-component response regulator, YesN/AraC family, consists of REC and AraC-type DNA-binding domains (YesN)
S. schleiferi 192	Two-component response regulator, YesN/AraC family, consists of REC and AraC-type DNA-binding domains (YesN)
S. coagulans 196	Two-component response regulator, YesN/AraC family, consists of REC and AraC-type DNA-binding domains (YesN)
S. schleiferi 205	Two-component response regulator, YesN/AraC family, consists of REC and AraC-type DNA-binding domains (YesN)
S. schleiferi 214	Two-component response regulator, YesN/AraC family, consists of REC and AraC-type DNA-binding domains (YesN)
S. schleiferi ATCC43808	Predicted membrane transporter YfcC, affects glyoxylate shunt (YfcC) (PUBMED:24513124)
S. coagulans 5909-02	Predicted membrane transporter YfcC, affects glyoxylate shunt (YfcC) (PUBMED:24513124)
S. coagulans 2142-05	Predicted membrane transporter YfcC, affects glyoxylate shunt (YfcC) (PUBMED:24513124)
S. coagulans 2317-03	Predicted membrane transporter YfcC, affects glyoxylate shunt (YfcC) (PUBMED:24513124)
S. coagulans TSCC54	Predicted membrane transporter YfcC, affects glyoxylate shunt (YfcC) (PUBMED:24513124)
S. coagulans OT1-1	Predicted membrane transporter YfcC, affects glyoxylate shunt (YfcC) (PUBMED:24513124)
S. schleiferi MGYG-HGUT	Predicted membrane transporter YfcC, affects glyoxylate shunt (YfcC) (PUBMED:24513124)
S. coagulans GCA_022557135.1	Predicted membrane transporter YfcC, affects glyoxylate shunt (YfcC) (PUBMED:24513124)
S. coagulans 191	Predicted membrane transporter YfcC, affects glyoxylate shunt (YfcC) (PUBMED:24513124)
S. coagulans 191	Predicted membrane transporter YfcC, affects glyoxylate shunt (YfcC) (PUBMED:24513124)
S. schleiferi 192	Predicted membrane transporter YfcC, affects glyoxylate shunt (YfcC) (PUBMED:24513124)
S. coagulans 196	Predicted membrane transporter YfcC, affects glyoxylate shunt (YfcC) (PUBMED:24513124)
S. coagulans 196	Predicted membrane transporter YfcC, affects glyoxylate shunt (YfcC) (PUBMED:24513124)
S. schleiferi 205	Predicted membrane transporter YfcC, affects glyoxylate shunt (YfcC) (PUBMED:24513124)
S. schleiferi 214	Predicted membrane transporter YfcC, affects glyoxylate shunt (YfcC) (PUBMED:24513124)
S. schleiferi ATCC43808	Triacylglycerol esterase/lipase EstA, alpha/beta hydrolase fold (EstA) (PDB:1I6W)
S. coagulans 5909-02	Triacylglycerol esterase/lipase EstA, alpha/beta hydrolase fold (EstA) (PDB:1I6W)
S. coagulans 2142-05	Triacylglycerol esterase/lipase EstA, alpha/beta hydrolase fold (EstA) (PDB:1I6W)
S. coagulans 2317-03	Triacylglycerol esterase/lipase EstA, alpha/beta hydrolase fold (EstA) (PDB:1I6W)
S. coagulans TSCC54	Triacylglycerol esterase/lipase EstA, alpha/beta hydrolase fold (EstA) (PDB:1I6W)
S. coagulans OT1-1	Triacylglycerol esterase/lipase EstA, alpha/beta hydrolase fold (EstA) (PDB:1I6W)
S. schleiferi MGYG-HGUT	Triacylglycerol esterase/lipase EstA, alpha/beta hydrolase fold (EstA) (PDB:1I6W)
S. coagulans GCA_022557135.1	Triacylglycerol esterase/lipase EstA, alpha/beta hydrolase fold (EstA) (PDB:1I6W)
S. coagulans 191	Triacylglycerol esterase/lipase EstA, alpha/beta hydrolase fold (EstA) (PDB:1I6W)
S. coagulans 191	Triacylglycerol esterase/lipase EstA, alpha/beta hydrolase fold (EstA) (PDB:1I6W)
S. schleiferi 192	Triacylglycerol esterase/lipase EstA, alpha/beta hydrolase fold (EstA) (PDB:1I6W)
S. coagulans 196	Triacylglycerol esterase/lipase EstA, alpha/beta hydrolase fold (EstA) (PDB:1I6W)
S. schleiferi 205	Triacylglycerol esterase/lipase EstA, alpha/beta hydrolase fold (EstA) (PDB:1I6W)
S. schleiferi 214	Triacylglycerol esterase/lipase EstA, alpha/beta hydrolase fold (EstA) (PDB:1I6W)
S. schleiferi ATCC43808	Phosphopentomutase (DeoB) (PDB:3UN2)
S. coagulans 5909-02	Phosphopentomutase (DeoB) (PDB:3UN2)
S. coagulans 5909-02	Phosphopentomutase (DeoB) (PDB:3UN2)
S. coagulans 2142-05	Phosphopentomutase (DeoB) (PDB:3UN2)
S. coagulans 2142-05	Phosphopentomutase (DeoB) (PDB:3UN2)
S. coagulans 2317-03	Phosphopentomutase (DeoB) (PDB:3UN2)
S. coagulans 2317-03	Phosphopentomutase (DeoB) (PDB:3UN2)
S. coagulans TSCC54	Phosphopentomutase (DeoB) (PDB:3UN2)
S. coagulans TSCC54	Phosphopentomutase (DeoB) (PDB:3UN2)
S. coagulans OT1-1	Phosphopentomutase (DeoB) (PDB:3UN2)
S. coagulans OT1-1	Phosphopentomutase (DeoB) (PDB:3UN2)
S. schleiferi MGYG-HGUT	Phosphopentomutase (DeoB) (PDB:3UN2)
S. schleiferi MGYG-HGUT	Phosphopentomutase (DeoB) (PDB:3UN2)
S. schleiferi 192	Phosphopentomutase (DeoB) (PDB:3UN2)
S. schleiferi 192	Phosphopentomutase (DeoB) (PDB:3UN2)
S. schleiferi ATCC43808	Isopropylmalate/homocitrate/citramalate synthases (LeuA) (PDB:4JN6)
S. coagulans 5909-02	Isopropylmalate/homocitrate/citramalate synthases (LeuA) (PDB:4JN6)
S. coagulans 2142-05	Isopropylmalate/homocitrate/citramalate synthases (LeuA) (PDB:4JN6)
S. coagulans 2317-03	Isopropylmalate/homocitrate/citramalate synthases (LeuA) (PDB:4JN6)
S. coagulans TSCC54	Isopropylmalate/homocitrate/citramalate synthases (LeuA) (PDB:4JN6)
S. coagulans OT1-1	Isopropylmalate/homocitrate/citramalate synthases (LeuA) (PDB:4JN6)
S. schleiferi MGYG-HGUT	Isopropylmalate/homocitrate/citramalate synthases (LeuA) (PDB:4JN6)
S. coagulans GCA_022557135.1	Isopropylmalate/homocitrate/citramalate synthases (LeuA) (PDB:4JN6)
S. coagulans 191	Isopropylmalate/homocitrate/citramalate synthases (LeuA) (PDB:4JN6)
S. coagulans 191	Isopropylmalate/homocitrate/citramalate synthases (LeuA) (PDB:4JN6)
S. schleiferi 192	Isopropylmalate/homocitrate/citramalate synthases (LeuA) (PDB:4JN6)
S. coagulans 196	Isopropylmalate/homocitrate/citramalate synthases (LeuA) (PDB:4JN6)
S. coagulans 196	Isopropylmalate/homocitrate/citramalate synthases (LeuA) (PDB:4JN6)
S. schleiferi 205	Isopropylmalate/homocitrate/citramalate synthases (LeuA) (PDB:4JN6)
S. schleiferi 214	Isopropylmalate/homocitrate/citramalate synthases (LeuA) (PDB:4JN6)
S. schleiferi ATCC43808	Uncharacterized conserved protein YwlG, UPF0340 family (YwlG) (PDB:1V8D)
S. coagulans 5909-02	Uncharacterized conserved protein YwlG, UPF0340 family (YwlG) (PDB:1V8D)
S. coagulans 2142-05	Uncharacterized conserved protein YwlG, UPF0340 family (YwlG) (PDB:1V8D)
S. coagulans 2317-03	Uncharacterized conserved protein YwlG, UPF0340 family (YwlG) (PDB:1V8D)
S. coagulans TSCC54	Uncharacterized conserved protein YwlG, UPF0340 family (YwlG) (PDB:1V8D)
S. coagulans TSCC54	Uncharacterized conserved protein YwlG, UPF0340 family (YwlG) (PDB:1V8D)
S. coagulans OT1-1	Uncharacterized conserved protein YwlG, UPF0340 family (YwlG) (PDB:1V8D)
S. schleiferi MGYG-HGUT	Uncharacterized conserved protein YwlG, UPF0340 family (YwlG) (PDB:1V8D)
S. coagulans GCA_022557135.1	Uncharacterized conserved protein YwlG, UPF0340 family (YwlG) (PDB:1V8D)
S. coagulans 191	Uncharacterized conserved protein YwlG, UPF0340 family (YwlG) (PDB:1V8D)
S. schleiferi 192	Uncharacterized conserved protein YwlG, UPF0340 family (YwlG) (PDB:1V8D)
S. coagulans 196	Uncharacterized conserved protein YwlG, UPF0340 family (YwlG) (PDB:1V8D)
S. schleiferi 205	Uncharacterized conserved protein YwlG, UPF0340 family (YwlG) (PDB:1V8D)
S. schleiferi 214	Uncharacterized conserved protein YwlG, UPF0340 family (YwlG) (PDB:1V8D)
S. schleiferi 214	Uncharacterized conserved protein YwlG, UPF0340 family (YwlG) (PDB:1V8D)
S. schleiferi ATCC43808	Predicted arabinose efflux permease AraJ, MFS family (AraJ) (PDB:4LDS)
S. coagulans 5909-02	Predicted arabinose efflux permease AraJ, MFS family (AraJ) (PDB:4LDS)
S. coagulans 2142-05	Predicted arabinose efflux permease AraJ, MFS family (AraJ) (PDB:4LDS)
S. coagulans 2317-03	Predicted arabinose efflux permease AraJ, MFS family (AraJ) (PDB:4LDS)
S. coagulans TSCC54	Predicted arabinose efflux permease AraJ, MFS family (AraJ) (PDB:4LDS)
S. coagulans OT1-1	Predicted arabinose efflux permease AraJ, MFS family (AraJ) (PDB:4LDS)
S. schleiferi MGYG-HGUT	Predicted arabinose efflux permease AraJ, MFS family (AraJ) (PDB:4LDS)
S. schleiferi MGYG-HGUT	Predicted arabinose efflux permease AraJ, MFS family (AraJ) (PDB:4LDS)
S. coagulans GCA_022557135.1	Predicted arabinose efflux permease AraJ, MFS family (AraJ) (PDB:4LDS)
S. coagulans 191	Predicted arabinose efflux permease AraJ, MFS family (AraJ) (PDB:4LDS)
S. schleiferi 192	Predicted arabinose efflux permease AraJ, MFS family (AraJ) (PDB:4LDS)
S. coagulans 196	Predicted arabinose efflux permease AraJ, MFS family (AraJ) (PDB:4LDS)
S. schleiferi 205	Predicted arabinose efflux permease AraJ, MFS family (AraJ) (PDB:4LDS)
S. schleiferi 214	Predicted arabinose efflux permease AraJ, MFS family (AraJ) (PDB:4LDS)
S. schleiferi ATCC43808	Preprotein translocase subunit SecY (SecY) (PDB:1RH5)
S. coagulans 5909-02	Preprotein translocase subunit SecY (SecY) (PDB:1RH5)
S. coagulans 2142-05	Preprotein translocase subunit SecY (SecY) (PDB:1RH5)
S. coagulans 2317-03	Preprotein translocase subunit SecY (SecY) (PDB:1RH5)
S. coagulans TSCC54	Preprotein translocase subunit SecY (SecY) (PDB:1RH5)
S. coagulans OT1-1	Preprotein translocase subunit SecY (SecY) (PDB:1RH5)
S. schleiferi MGYG-HGUT	Preprotein translocase subunit SecY (SecY) (PDB:1RH5)
S. coagulans GCA_022557135.1	Preprotein translocase subunit SecY (SecY) (PDB:1RH5)
S. coagulans 191	Preprotein translocase subunit SecY (SecY) (PDB:1RH5)
S. coagulans 191	Preprotein translocase subunit SecY (SecY) (PDB:1RH5)
S. schleiferi 192	Preprotein translocase subunit SecY (SecY) (PDB:1RH5)
S. coagulans 196	Preprotein translocase subunit SecY (SecY) (PDB:1RH5)
S. coagulans 196	Preprotein translocase subunit SecY (SecY) (PDB:1RH5)
S. schleiferi 205	Preprotein translocase subunit SecY (SecY) (PDB:1RH5)
S. schleiferi 214	Preprotein translocase subunit SecY (SecY) (PDB:1RH5)
S. schleiferi ATCC43808	Dipeptidyl aminopeptidase/acylaminoacyl peptidase (DAP2) (PDB:2JBW)
S. coagulans 5909-02	Dipeptidyl aminopeptidase/acylaminoacyl peptidase (DAP2) (PDB:2JBW)
S. coagulans 2142-05	Dipeptidyl aminopeptidase/acylaminoacyl peptidase (DAP2) (PDB:2JBW)
S. coagulans 2317-03	Dipeptidyl aminopeptidase/acylaminoacyl peptidase (DAP2) (PDB:2JBW)
S. coagulans TSCC54	Dipeptidyl aminopeptidase/acylaminoacyl peptidase (DAP2) (PDB:2JBW)
S. coagulans OT1-1	Dipeptidyl aminopeptidase/acylaminoacyl peptidase (DAP2) (PDB:2JBW)
S. schleiferi MGYG-HGUT	Dipeptidyl aminopeptidase/acylaminoacyl peptidase (DAP2) (PDB:2JBW)
S. coagulans GCA_022557135.1	Dipeptidyl aminopeptidase/acylaminoacyl peptidase (DAP2) (PDB:2JBW)
S. schleiferi 192	Dipeptidyl aminopeptidase/acylaminoacyl peptidase (DAP2) (PDB:2JBW)
S. schleiferi 205	Dipeptidyl aminopeptidase/acylaminoacyl peptidase (DAP2) (PDB:2JBW)
S. schleiferi 214	Dipeptidyl aminopeptidase/acylaminoacyl peptidase (DAP2) (PDB:2JBW)
S. schleiferi ATCC43808	AraC-type DNA-binding domain and AraC-containing proteins (AraC) (PDB:1BL0)
S. coagulans 5909-02	AraC-type DNA-binding domain and AraC-containing proteins (AraC) (PDB:1BL0)
S. coagulans 2142-05	AraC-type DNA-binding domain and AraC-containing proteins (AraC) (PDB:1BL0)
S. coagulans 2317-03	AraC-type DNA-binding domain and AraC-containing proteins (AraC) (PDB:1BL0)
S. coagulans TSCC54	AraC-type DNA-binding domain and AraC-containing proteins (AraC) (PDB:1BL0)
S. schleiferi MGYG-HGUT	AraC-type DNA-binding domain and AraC-containing proteins (AraC) (PDB:1BL0)
S. coagulans GCA_022557135.1	AraC-type DNA-binding domain and AraC-containing proteins (AraC) (PDB:1BL0)
S. coagulans GCA_022557135.1	AraC-type DNA-binding domain and AraC-containing proteins (AraC) (PDB:1BL0)
S. coagulans 191	AraC-type DNA-binding domain and AraC-containing proteins (AraC) (PDB:1BL0)
S. coagulans 191	AraC-type DNA-binding domain and AraC-containing proteins (AraC) (PDB:1BL0)
S. schleiferi 192	AraC-type DNA-binding domain and AraC-containing proteins (AraC) (PDB:1BL0)
S. coagulans 196	AraC-type DNA-binding domain and AraC-containing proteins (AraC) (PDB:1BL0)
S. coagulans 196	AraC-type DNA-binding domain and AraC-containing proteins (AraC) (PDB:1BL0)
S. schleiferi 205	AraC-type DNA-binding domain and AraC-containing proteins (AraC) (PDB:1BL0)
S. schleiferi 214	AraC-type DNA-binding domain and AraC-containing proteins (AraC) (PDB:1BL0)
S. schleiferi ATCC43808	Midasin, AAA ATPase with vWA domain, involved in ribosome maturation (MDN1) (PDB:6HYP)
S. coagulans 5909-02	Midasin, AAA ATPase with vWA domain, involved in ribosome maturation (MDN1) (PDB:6HYP)
S. coagulans 2142-05	Midasin, AAA ATPase with vWA domain, involved in ribosome maturation (MDN1) (PDB:6HYP)
S. coagulans 2317-03	Midasin, AAA ATPase with vWA domain, involved in ribosome maturation (MDN1) (PDB:6HYP)
S. coagulans OT1-1	Midasin, AAA ATPase with vWA domain, involved in ribosome maturation (MDN1) (PDB:6HYP)
S. schleiferi MGYG-HGUT	Midasin, AAA ATPase with vWA domain, involved in ribosome maturation (MDN1) (PDB:6HYP)
S. coagulans GCA_022557135.1	Midasin, AAA ATPase with vWA domain, involved in ribosome maturation (MDN1) (PDB:6HYP)
S. schleiferi 192	Midasin, AAA ATPase with vWA domain, involved in ribosome maturation (MDN1) (PDB:6HYP)
S. schleiferi 205	Midasin, AAA ATPase with vWA domain, involved in ribosome maturation (MDN1) (PDB:6HYP)
S. schleiferi 214	Midasin, AAA ATPase with vWA domain, involved in ribosome maturation (MDN1) (PDB:6HYP)
S. schleiferi ATCC43808	Endonuclease YncB, thermonuclease family (YncB)
S. coagulans 5909-02	Endonuclease YncB, thermonuclease family (YncB)
S. coagulans 2142-05	Endonuclease YncB, thermonuclease family (YncB)
S. coagulans 2317-03	Endonuclease YncB, thermonuclease family (YncB)
S. coagulans TSCC54	Endonuclease YncB, thermonuclease family (YncB)
S. coagulans OT1-1	Endonuclease YncB, thermonuclease family (YncB)
S. schleiferi MGYG-HGUT	Endonuclease YncB, thermonuclease family (YncB)
S. coagulans GCA_022557135.1	Endonuclease YncB, thermonuclease family (YncB)
S. coagulans 191	Endonuclease YncB, thermonuclease family (YncB)
S. schleiferi 192	Endonuclease YncB, thermonuclease family (YncB)
S. coagulans 196	Endonuclease YncB, thermonuclease family (YncB)
S. schleiferi 205	Endonuclease YncB, thermonuclease family (YncB)
S. schleiferi 214	Endonuclease YncB, thermonuclease family (YncB)
S. schleiferi ATCC43808	Glycosyltransferase involved in cell wall bisynthesis (RfaB) (PDB:2IV7)
S. coagulans 5909-02	Glycosyltransferase involved in cell wall bisynthesis (RfaB) (PDB:2IV7)
S. coagulans 2142-05	Glycosyltransferase involved in cell wall bisynthesis (RfaB) (PDB:2IV7)
S. coagulans 2317-03	Glycosyltransferase involved in cell wall bisynthesis (RfaB) (PDB:2IV7)
S. coagulans TSCC54	Glycosyltransferase involved in cell wall bisynthesis (RfaB) (PDB:2IV7)
S. coagulans OT1-1	Glycosyltransferase involved in cell wall bisynthesis (RfaB) (PDB:2IV7)
S. schleiferi MGYG-HGUT	Glycosyltransferase involved in cell wall bisynthesis (RfaB) (PDB:2IV7)
S. schleiferi MGYG-HGUT	Glycosyltransferase involved in cell wall bisynthesis (RfaB) (PDB:2IV7)
S. coagulans GCA_022557135.1	Glycosyltransferase involved in cell wall bisynthesis (RfaB) (PDB:2IV7)
S. coagulans GCA_022557135.1	Glycosyltransferase involved in cell wall bisynthesis (RfaB) (PDB:2IV7)
S. coagulans 191	Glycosyltransferase involved in cell wall bisynthesis (RfaB) (PDB:2IV7)
S. schleiferi 192	Glycosyltransferase involved in cell wall bisynthesis (RfaB) (PDB:2IV7)
S. coagulans 196	Glycosyltransferase involved in cell wall bisynthesis (RfaB) (PDB:2IV7)
S. schleiferi 205	Glycosyltransferase involved in cell wall bisynthesis (RfaB) (PDB:2IV7)
S. schleiferi 214	Glycosyltransferase involved in cell wall bisynthesis (RfaB) (PDB:2IV7)
S. schleiferi ATCC43808	Acyl CoA:acetate/3-ketoacid CoA transferase (YdiF) (PDB:5VIT)
S. coagulans 5909-02	Acyl CoA:acetate/3-ketoacid CoA transferase (YdiF) (PDB:5VIT)
S. coagulans 2142-05	Acyl CoA:acetate/3-ketoacid CoA transferase (YdiF) (PDB:5VIT)
S. coagulans 2317-03	Acyl CoA:acetate/3-ketoacid CoA transferase (YdiF) (PDB:5VIT)
S. coagulans TSCC54	Acyl CoA:acetate/3-ketoacid CoA transferase (YdiF) (PDB:5VIT)
S. coagulans OT1-1	Acyl CoA:acetate/3-ketoacid CoA transferase (YdiF) (PDB:5VIT)
S. coagulans OT1-1	Acyl CoA:acetate/3-ketoacid CoA transferase (YdiF) (PDB:5VIT)
S. schleiferi MGYG-HGUT	Acyl CoA:acetate/3-ketoacid CoA transferase (YdiF) (PDB:5VIT)
S. schleiferi MGYG-HGUT	Acyl CoA:acetate/3-ketoacid CoA transferase (YdiF) (PDB:5VIT)
S. coagulans GCA_022557135.1	Acyl CoA:acetate/3-ketoacid CoA transferase (YdiF) (PDB:5VIT)
S. coagulans 191	Acyl CoA:acetate/3-ketoacid CoA transferase (YdiF) (PDB:5VIT)
S. schleiferi 192	Acyl CoA:acetate/3-ketoacid CoA transferase (YdiF) (PDB:5VIT)
S. coagulans 196	Acyl CoA:acetate/3-ketoacid CoA transferase (YdiF) (PDB:5VIT)
S. schleiferi 205	Acyl CoA:acetate/3-ketoacid CoA transferase (YdiF) (PDB:5VIT)
S. schleiferi 214	Acyl CoA:acetate/3-ketoacid CoA transferase (YdiF) (PDB:5VIT)
S. schleiferi ATCC43808	50S ribosomal subunit-associated GTPase HflX (HflX) (PDB:2QTF) (PUBMED:22905870)
S. coagulans 5909-02	50S ribosomal subunit-associated GTPase HflX (HflX) (PDB:2QTF) (PUBMED:22905870)
S. coagulans 5909-02	50S ribosomal subunit-associated GTPase HflX (HflX) (PDB:2QTF) (PUBMED:22905870)
S. coagulans 2142-05	50S ribosomal subunit-associated GTPase HflX (HflX) (PDB:2QTF) (PUBMED:22905870)
S. coagulans 2317-03	50S ribosomal subunit-associated GTPase HflX (HflX) (PDB:2QTF) (PUBMED:22905870)
S. coagulans TSCC54	50S ribosomal subunit-associated GTPase HflX (HflX) (PDB:2QTF) (PUBMED:22905870)
S. coagulans OT1-1	50S ribosomal subunit-associated GTPase HflX (HflX) (PDB:2QTF) (PUBMED:22905870)
S. schleiferi MGYG-HGUT	50S ribosomal subunit-associated GTPase HflX (HflX) (PDB:2QTF) (PUBMED:22905870)
S. coagulans GCA_022557135.1	50S ribosomal subunit-associated GTPase HflX (HflX) (PDB:2QTF) (PUBMED:22905870)
S. coagulans 191	50S ribosomal subunit-associated GTPase HflX (HflX) (PDB:2QTF) (PUBMED:22905870)
S. schleiferi 192	50S ribosomal subunit-associated GTPase HflX (HflX) (PDB:2QTF) (PUBMED:22905870)
S. coagulans 196	50S ribosomal subunit-associated GTPase HflX (HflX) (PDB:2QTF) (PUBMED:22905870)
S. schleiferi 205	50S ribosomal subunit-associated GTPase HflX (HflX) (PDB:2QTF) (PUBMED:22905870)
S. schleiferi 205	50S ribosomal subunit-associated GTPase HflX (HflX) (PDB:2QTF) (PUBMED:22905870)
S. schleiferi 214	50S ribosomal subunit-associated GTPase HflX (HflX) (PDB:2QTF) (PUBMED:22905870)
S. schleiferi ATCC43808	Polygalacturonase (Pgu1) (PDB:1BHE)
S. coagulans 5909-02	Polygalacturonase (Pgu1) (PDB:1BHE)
S. coagulans 2142-05	Polygalacturonase (Pgu1) (PDB:1BHE)
S. coagulans 2317-03	Polygalacturonase (Pgu1) (PDB:1BHE)
S. coagulans TSCC54	Polygalacturonase (Pgu1) (PDB:1BHE)
S. coagulans OT1-1	Polygalacturonase (Pgu1) (PDB:1BHE)
S. schleiferi MGYG-HGUT	Polygalacturonase (Pgu1) (PDB:1BHE)
S. coagulans GCA_022557135.1	Polygalacturonase (Pgu1) (PDB:1BHE)
S. coagulans 191	Polygalacturonase (Pgu1) (PDB:1BHE)
S. schleiferi 192	Polygalacturonase (Pgu1) (PDB:1BHE)
S. coagulans 196	Polygalacturonase (Pgu1) (PDB:1BHE)
S. schleiferi 205	Polygalacturonase (Pgu1) (PDB:1BHE)
S. schleiferi 214	Polygalacturonase (Pgu1) (PDB:1BHE)
S. schleiferi ATCC43808	Uncharacterized conserved protein YqfA, UPF0365 family (YqfA)
S. coagulans 5909-02	Uncharacterized conserved protein YqfA, UPF0365 family (YqfA)
S. coagulans 2142-05	Uncharacterized conserved protein YqfA, UPF0365 family (YqfA)
S. coagulans 2317-03	Uncharacterized conserved protein YqfA, UPF0365 family (YqfA)
S. coagulans TSCC54	Uncharacterized conserved protein YqfA, UPF0365 family (YqfA)
S. coagulans OT1-1	Uncharacterized conserved protein YqfA, UPF0365 family (YqfA)
S. coagulans OT1-1	Uncharacterized conserved protein YqfA, UPF0365 family (YqfA)
S. schleiferi MGYG-HGUT	Uncharacterized conserved protein YqfA, UPF0365 family (YqfA)
S. coagulans GCA_022557135.1	Uncharacterized conserved protein YqfA, UPF0365 family (YqfA)
S. coagulans 191	Uncharacterized conserved protein YqfA, UPF0365 family (YqfA)
S. schleiferi 192	Uncharacterized conserved protein YqfA, UPF0365 family (YqfA)
S. coagulans 196	Uncharacterized conserved protein YqfA, UPF0365 family (YqfA)
S. schleiferi 205	Uncharacterized conserved protein YqfA, UPF0365 family (YqfA)
S. schleiferi 214	Uncharacterized conserved protein YqfA, UPF0365 family (YqfA)
S. schleiferi ATCC43808	Holliday junction resolvasome RuvABC, ATP-dependent DNA helicase subunit RuvB (RuvB) (PDB:1HQC)
S. coagulans 5909-02	Holliday junction resolvasome RuvABC, ATP-dependent DNA helicase subunit RuvB (RuvB) (PDB:1HQC)
S. coagulans 2142-05	Holliday junction resolvasome RuvABC, ATP-dependent DNA helicase subunit RuvB (RuvB) (PDB:1HQC)
S. coagulans 2317-03	Holliday junction resolvasome RuvABC, ATP-dependent DNA helicase subunit RuvB (RuvB) (PDB:1HQC)
S. coagulans TSCC54	Holliday junction resolvasome RuvABC, ATP-dependent DNA helicase subunit RuvB (RuvB) (PDB:1HQC)
S. coagulans OT1-1	Holliday junction resolvasome RuvABC, ATP-dependent DNA helicase subunit RuvB (RuvB) (PDB:1HQC)
S. schleiferi MGYG-HGUT	Holliday junction resolvasome RuvABC, ATP-dependent DNA helicase subunit RuvB (RuvB) (PDB:1HQC)
S. coagulans GCA_022557135.1	Holliday junction resolvasome RuvABC, ATP-dependent DNA helicase subunit RuvB (RuvB) (PDB:1HQC)
S. coagulans 191	Holliday junction resolvasome RuvABC, ATP-dependent DNA helicase subunit RuvB (RuvB) (PDB:1HQC)
S. coagulans 191	Holliday junction resolvasome RuvABC, ATP-dependent DNA helicase subunit RuvB (RuvB) (PDB:1HQC)
S. schleiferi 192	Holliday junction resolvasome RuvABC, ATP-dependent DNA helicase subunit RuvB (RuvB) (PDB:1HQC)
S. coagulans 196	Holliday junction resolvasome RuvABC, ATP-dependent DNA helicase subunit RuvB (RuvB) (PDB:1HQC)
S. schleiferi 205	Holliday junction resolvasome RuvABC, ATP-dependent DNA helicase subunit RuvB (RuvB) (PDB:1HQC)
S. schleiferi 214	Holliday junction resolvasome RuvABC, ATP-dependent DNA helicase subunit RuvB (RuvB) (PDB:1HQC)
S. schleiferi ATCC43808	Peroxiredoxin (Tpx) (PDB:4AF2)
S. coagulans 5909-02	Peroxiredoxin (Tpx) (PDB:4AF2)
S. coagulans 2142-05	Peroxiredoxin (Tpx) (PDB:4AF2)
S. coagulans 2317-03	Peroxiredoxin (Tpx) (PDB:4AF2)
S. coagulans TSCC54	Peroxiredoxin (Tpx) (PDB:4AF2)
S. coagulans OT1-1	Peroxiredoxin (Tpx) (PDB:4AF2)
S. schleiferi MGYG-HGUT	Peroxiredoxin (Tpx) (PDB:4AF2)
S. coagulans GCA_022557135.1	Peroxiredoxin (Tpx) (PDB:4AF2)
S. coagulans GCA_022557135.1	Peroxiredoxin (Tpx) (PDB:4AF2)
S. coagulans 191	Peroxiredoxin (Tpx) (PDB:4AF2)
S. schleiferi 192	Peroxiredoxin (Tpx) (PDB:4AF2)
S. coagulans 196	Peroxiredoxin (Tpx) (PDB:4AF2)
S. schleiferi 205	Peroxiredoxin (Tpx) (PDB:4AF2)
S. schleiferi 214	Peroxiredoxin (Tpx) (PDB:4AF2)
S. schleiferi ATCC43808	Competence transcription factor ComK (ComK)
S. coagulans 5909-02	Competence transcription factor ComK (ComK)
S. coagulans 2142-05	Competence transcription factor ComK (ComK)
S. coagulans 2317-03	Competence transcription factor ComK (ComK)
S. coagulans TSCC54	Competence transcription factor ComK (ComK)
S. coagulans OT1-1	Competence transcription factor ComK (ComK)
S. schleiferi MGYG-HGUT	Competence transcription factor ComK (ComK)
S. coagulans GCA_022557135.1	Competence transcription factor ComK (ComK)
S. coagulans 191	Competence transcription factor ComK (ComK)
S. schleiferi 192	Competence transcription factor ComK (ComK)
S. coagulans 196	Competence transcription factor ComK (ComK)
S. schleiferi 205	Competence transcription factor ComK (ComK)
S. schleiferi 214	Competence transcription factor ComK (ComK)
S. schleiferi ATCC43808	ABC-type Mn2+/Zn2+ transport system, permease component (ZnuB)
S. coagulans 5909-02	ABC-type Mn2+/Zn2+ transport system, permease component (ZnuB)
S. coagulans 2142-05	ABC-type Mn2+/Zn2+ transport system, permease component (ZnuB)
S. coagulans 2317-03	ABC-type Mn2+/Zn2+ transport system, permease component (ZnuB)
S. coagulans TSCC54	ABC-type Mn2+/Zn2+ transport system, permease component (ZnuB)
S. coagulans OT1-1	ABC-type Mn2+/Zn2+ transport system, permease component (ZnuB)
S. schleiferi MGYG-HGUT	ABC-type Mn2+/Zn2+ transport system, permease component (ZnuB)
S. coagulans GCA_022557135.1	ABC-type Mn2+/Zn2+ transport system, permease component (ZnuB)
S. coagulans 191	ABC-type Mn2+/Zn2+ transport system, permease component (ZnuB)
S. schleiferi 192	ABC-type Mn2+/Zn2+ transport system, permease component (ZnuB)
S. coagulans 196	ABC-type Mn2+/Zn2+ transport system, permease component (ZnuB)
S. coagulans 196	ABC-type Mn2+/Zn2+ transport system, permease component (ZnuB)
S. schleiferi 205	ABC-type Mn2+/Zn2+ transport system, permease component (ZnuB)
S. schleiferi 214	ABC-type Mn2+/Zn2+ transport system, permease component (ZnuB)
S. schleiferi ATCC43808	ABC-type nitrate/sulfonate/bicarbonate transport system, ATPase component (TauB)
S. coagulans 5909-02	ABC-type nitrate/sulfonate/bicarbonate transport system, ATPase component (TauB)
S. coagulans 2142-05	ABC-type nitrate/sulfonate/bicarbonate transport system, ATPase component (TauB)
S. coagulans 2317-03	ABC-type nitrate/sulfonate/bicarbonate transport system, ATPase component (TauB)
S. coagulans TSCC54	ABC-type nitrate/sulfonate/bicarbonate transport system, ATPase component (TauB)
S. coagulans OT1-1	ABC-type nitrate/sulfonate/bicarbonate transport system, ATPase component (TauB)
S. schleiferi MGYG-HGUT	ABC-type nitrate/sulfonate/bicarbonate transport system, ATPase component (TauB)
S. coagulans GCA_022557135.1	ABC-type nitrate/sulfonate/bicarbonate transport system, ATPase component (TauB)
S. coagulans GCA_022557135.1	ABC-type nitrate/sulfonate/bicarbonate transport system, ATPase component (TauB)
S. coagulans 191	ABC-type nitrate/sulfonate/bicarbonate transport system, ATPase component (TauB)
S. schleiferi 192	ABC-type nitrate/sulfonate/bicarbonate transport system, ATPase component (TauB)
S. coagulans 196	ABC-type nitrate/sulfonate/bicarbonate transport system, ATPase component (TauB)
S. schleiferi 205	ABC-type nitrate/sulfonate/bicarbonate transport system, ATPase component (TauB)
S. schleiferi 214	ABC-type nitrate/sulfonate/bicarbonate transport system, ATPase component (TauB)
S. schleiferi ATCC43808	Cell division protein FtsI, peptidoglycan transpeptidase (Penicillin-binding protein 2) (FtsI) (PDB:6HZQ)
S. coagulans 5909-02	Cell division protein FtsI, peptidoglycan transpeptidase (Penicillin-binding protein 2) (FtsI) (PDB:6HZQ)
S. coagulans 2142-05	Cell division protein FtsI, peptidoglycan transpeptidase (Penicillin-binding protein 2) (FtsI) (PDB:6HZQ)
S. coagulans 2317-03	Cell division protein FtsI, peptidoglycan transpeptidase (Penicillin-binding protein 2) (FtsI) (PDB:6HZQ)
S. coagulans 2317-03	Cell division protein FtsI, peptidoglycan transpeptidase (Penicillin-binding protein 2) (FtsI) (PDB:6HZQ)
S. coagulans TSCC54	Cell division protein FtsI, peptidoglycan transpeptidase (Penicillin-binding protein 2) (FtsI) (PDB:6HZQ)
S. coagulans OT1-1	Cell division protein FtsI, peptidoglycan transpeptidase (Penicillin-binding protein 2) (FtsI) (PDB:6HZQ)
S. schleiferi MGYG-HGUT	Cell division protein FtsI, peptidoglycan transpeptidase (Penicillin-binding protein 2) (FtsI) (PDB:6HZQ)
S. coagulans GCA_022557135.1	Cell division protein FtsI, peptidoglycan transpeptidase (Penicillin-binding protein 2) (FtsI) (PDB:6HZQ)
S. coagulans 191	Cell division protein FtsI, peptidoglycan transpeptidase (Penicillin-binding protein 2) (FtsI) (PDB:6HZQ)
S. schleiferi 192	Cell division protein FtsI, peptidoglycan transpeptidase (Penicillin-binding protein 2) (FtsI) (PDB:6HZQ)
S. coagulans 196	Cell division protein FtsI, peptidoglycan transpeptidase (Penicillin-binding protein 2) (FtsI) (PDB:6HZQ)
S. schleiferi 205	Cell division protein FtsI, peptidoglycan transpeptidase (Penicillin-binding protein 2) (FtsI) (PDB:6HZQ)
S. schleiferi 214	Cell division protein FtsI, peptidoglycan transpeptidase (Penicillin-binding protein 2) (FtsI) (PDB:6HZQ)
S. schleiferi ATCC43808	Predicted Zn-dependent protease YjaZ, DUF2268 family (YjaZ)
S. coagulans 5909-02	Predicted Zn-dependent protease YjaZ, DUF2268 family (YjaZ)
S. coagulans 2142-05	Predicted Zn-dependent protease YjaZ, DUF2268 family (YjaZ)
S. coagulans 2317-03	Predicted Zn-dependent protease YjaZ, DUF2268 family (YjaZ)
S. coagulans TSCC54	Predicted Zn-dependent protease YjaZ, DUF2268 family (YjaZ)
S. coagulans OT1-1	Predicted Zn-dependent protease YjaZ, DUF2268 family (YjaZ)
S. schleiferi MGYG-HGUT	Predicted Zn-dependent protease YjaZ, DUF2268 family (YjaZ)
S. coagulans GCA_022557135.1	Predicted Zn-dependent protease YjaZ, DUF2268 family (YjaZ)
S. coagulans 191	Predicted Zn-dependent protease YjaZ, DUF2268 family (YjaZ)
S. schleiferi 192	Predicted Zn-dependent protease YjaZ, DUF2268 family (YjaZ)
S. coagulans 196	Predicted Zn-dependent protease YjaZ, DUF2268 family (YjaZ)
S. schleiferi 205	Predicted Zn-dependent protease YjaZ, DUF2268 family (YjaZ)
S. schleiferi 214	Predicted Zn-dependent protease YjaZ, DUF2268 family (YjaZ)
S. schleiferi ATCC43808	Prephenate dehydratase (PheA2) (PDB:1PHZ)
S. coagulans 5909-02	Prephenate dehydratase (PheA2) (PDB:1PHZ)
S. coagulans 2142-05	Prephenate dehydratase (PheA2) (PDB:1PHZ)
S. coagulans 2317-03	Prephenate dehydratase (PheA2) (PDB:1PHZ)
S. coagulans TSCC54	Prephenate dehydratase (PheA2) (PDB:1PHZ)
S. coagulans OT1-1	Prephenate dehydratase (PheA2) (PDB:1PHZ)
S. coagulans OT1-1	Prephenate dehydratase (PheA2) (PDB:1PHZ)
S. schleiferi MGYG-HGUT	Prephenate dehydratase (PheA2) (PDB:1PHZ)
S. coagulans GCA_022557135.1	Prephenate dehydratase (PheA2) (PDB:1PHZ)
S. coagulans 191	Prephenate dehydratase (PheA2) (PDB:1PHZ)
S. schleiferi 192	Prephenate dehydratase (PheA2) (PDB:1PHZ)
S. coagulans 196	Prephenate dehydratase (PheA2) (PDB:1PHZ)
S. schleiferi 205	Prephenate dehydratase (PheA2) (PDB:1PHZ)
S. schleiferi 214	Prephenate dehydratase (PheA2) (PDB:1PHZ)
S. schleiferi ATCC43808	Phosphotransacetylase (includes Pta, EutD and phosphobutyryltransferase) (Pta) (PDB:1QZT) (PUBMED:28754323)
S. coagulans 5909-02	Phosphotransacetylase (includes Pta, EutD and phosphobutyryltransferase) (Pta) (PDB:1QZT) (PUBMED:28754323)
S. coagulans 2142-05	Phosphotransacetylase (includes Pta, EutD and phosphobutyryltransferase) (Pta) (PDB:1QZT) (PUBMED:28754323)
S. coagulans 2317-03	Phosphotransacetylase (includes Pta, EutD and phosphobutyryltransferase) (Pta) (PDB:1QZT) (PUBMED:28754323)
S. coagulans TSCC54	Phosphotransacetylase (includes Pta, EutD and phosphobutyryltransferase) (Pta) (PDB:1QZT) (PUBMED:28754323)
S. coagulans OT1-1	Phosphotransacetylase (includes Pta, EutD and phosphobutyryltransferase) (Pta) (PDB:1QZT) (PUBMED:28754323)
S. coagulans OT1-1	Phosphotransacetylase (includes Pta, EutD and phosphobutyryltransferase) (Pta) (PDB:1QZT) (PUBMED:28754323)
S. schleiferi MGYG-HGUT	Phosphotransacetylase (includes Pta, EutD and phosphobutyryltransferase) (Pta) (PDB:1QZT) (PUBMED:28754323)
S. coagulans GCA_022557135.1	Phosphotransacetylase (includes Pta, EutD and phosphobutyryltransferase) (Pta) (PDB:1QZT) (PUBMED:28754323)
S. coagulans 191	Phosphotransacetylase (includes Pta, EutD and phosphobutyryltransferase) (Pta) (PDB:1QZT) (PUBMED:28754323)
S. schleiferi 192	Phosphotransacetylase (includes Pta, EutD and phosphobutyryltransferase) (Pta) (PDB:1QZT) (PUBMED:28754323)
S. coagulans 196	Phosphotransacetylase (includes Pta, EutD and phosphobutyryltransferase) (Pta) (PDB:1QZT) (PUBMED:28754323)
S. schleiferi 205	Phosphotransacetylase (includes Pta, EutD and phosphobutyryltransferase) (Pta) (PDB:1QZT) (PUBMED:28754323)
S. schleiferi 214	Phosphotransacetylase (includes Pta, EutD and phosphobutyryltransferase) (Pta) (PDB:1QZT) (PUBMED:28754323)
S. schleiferi ATCC43808	Hydroxymethylpyrimidine pyrophosphatase and other HAD family phosphatases (Cof) (PDB:1YMQ)
S. coagulans 5909-02	Hydroxymethylpyrimidine pyrophosphatase and other HAD family phosphatases (Cof) (PDB:1YMQ)
S. coagulans 2142-05	Hydroxymethylpyrimidine pyrophosphatase and other HAD family phosphatases (Cof) (PDB:1YMQ)
S. coagulans 2317-03	Hydroxymethylpyrimidine pyrophosphatase and other HAD family phosphatases (Cof) (PDB:1YMQ)
S. coagulans TSCC54	Hydroxymethylpyrimidine pyrophosphatase and other HAD family phosphatases (Cof) (PDB:1YMQ)
S. coagulans OT1-1	Hydroxymethylpyrimidine pyrophosphatase and other HAD family phosphatases (Cof) (PDB:1YMQ)
S. schleiferi MGYG-HGUT	Hydroxymethylpyrimidine pyrophosphatase and other HAD family phosphatases (Cof) (PDB:1YMQ)
S. coagulans GCA_022557135.1	Hydroxymethylpyrimidine pyrophosphatase and other HAD family phosphatases (Cof) (PDB:1YMQ)
S. coagulans 191	Hydroxymethylpyrimidine pyrophosphatase and other HAD family phosphatases (Cof) (PDB:1YMQ)
S. schleiferi 192	Hydroxymethylpyrimidine pyrophosphatase and other HAD family phosphatases (Cof) (PDB:1YMQ)
S. coagulans 196	Hydroxymethylpyrimidine pyrophosphatase and other HAD family phosphatases (Cof) (PDB:1YMQ)
S. schleiferi 205	Hydroxymethylpyrimidine pyrophosphatase and other HAD family phosphatases (Cof) (PDB:1YMQ)
S. schleiferi 214	Hydroxymethylpyrimidine pyrophosphatase and other HAD family phosphatases (Cof) (PDB:1YMQ)
S. schleiferi 214	Hydroxymethylpyrimidine pyrophosphatase and other HAD family phosphatases (Cof) (PDB:1YMQ)
S. schleiferi ATCC43808	Serine transporter YbeC, amino acid:H+ symporter family (PotE) (PDB:3LRB)
S. coagulans 5909-02	Serine transporter YbeC, amino acid:H+ symporter family (PotE) (PDB:3LRB)
S. coagulans 2142-05	Serine transporter YbeC, amino acid:H+ symporter family (PotE) (PDB:3LRB)
S. coagulans 2317-03	Serine transporter YbeC, amino acid:H+ symporter family (PotE) (PDB:3LRB)
S. coagulans 2317-03	Serine transporter YbeC, amino acid:H+ symporter family (PotE) (PDB:3LRB)
S. coagulans TSCC54	Serine transporter YbeC, amino acid:H+ symporter family (PotE) (PDB:3LRB)
S. coagulans OT1-1	Serine transporter YbeC, amino acid:H+ symporter family (PotE) (PDB:3LRB)
S. schleiferi MGYG-HGUT	Serine transporter YbeC, amino acid:H+ symporter family (PotE) (PDB:3LRB)
S. coagulans GCA_022557135.1	Serine transporter YbeC, amino acid:H+ symporter family (PotE) (PDB:3LRB)
S. coagulans 191	Serine transporter YbeC, amino acid:H+ symporter family (PotE) (PDB:3LRB)
S. schleiferi 192	Serine transporter YbeC, amino acid:H+ symporter family (PotE) (PDB:3LRB)
S. coagulans 196	Serine transporter YbeC, amino acid:H+ symporter family (PotE) (PDB:3LRB)
S. schleiferi 205	Serine transporter YbeC, amino acid:H+ symporter family (PotE) (PDB:3LRB)
S. schleiferi 214	Serine transporter YbeC, amino acid:H+ symporter family (PotE) (PDB:3LRB)
S. schleiferi ATCC43808	S-formylglutathione hydrolase FrmB (FrmB) (PDB:1DQY)
S. coagulans 5909-02	S-formylglutathione hydrolase FrmB (FrmB) (PDB:1DQY)
S. coagulans 2142-05	S-formylglutathione hydrolase FrmB (FrmB) (PDB:1DQY)
S. coagulans 2317-03	S-formylglutathione hydrolase FrmB (FrmB) (PDB:1DQY)
S. coagulans TSCC54	S-formylglutathione hydrolase FrmB (FrmB) (PDB:1DQY)
S. coagulans TSCC54	S-formylglutathione hydrolase FrmB (FrmB) (PDB:1DQY)
S. coagulans OT1-1	S-formylglutathione hydrolase FrmB (FrmB) (PDB:1DQY)
S. schleiferi MGYG-HGUT	S-formylglutathione hydrolase FrmB (FrmB) (PDB:1DQY)
S. coagulans GCA_022557135.1	S-formylglutathione hydrolase FrmB (FrmB) (PDB:1DQY)
S. coagulans 191	S-formylglutathione hydrolase FrmB (FrmB) (PDB:1DQY)
S. schleiferi 192	S-formylglutathione hydrolase FrmB (FrmB) (PDB:1DQY)
S. coagulans 196	S-formylglutathione hydrolase FrmB (FrmB) (PDB:1DQY)
S. schleiferi 205	S-formylglutathione hydrolase FrmB (FrmB) (PDB:1DQY)
S. schleiferi 214	S-formylglutathione hydrolase FrmB (FrmB) (PDB:1DQY)
S. schleiferi ATCC43808	Predicted secreted acid phosphatase (PDB:3OCY)
S. coagulans 5909-02	Predicted secreted acid phosphatase (PDB:3OCY)
S. coagulans 2142-05	Predicted secreted acid phosphatase (PDB:3OCY)
S. coagulans 2317-03	Predicted secreted acid phosphatase (PDB:3OCY)
S. coagulans 2317-03	Predicted secreted acid phosphatase (PDB:3OCY)
S. coagulans TSCC54	Predicted secreted acid phosphatase (PDB:3OCY)
S. coagulans OT1-1	Predicted secreted acid phosphatase (PDB:3OCY)
S. schleiferi MGYG-HGUT	Predicted secreted acid phosphatase (PDB:3OCY)
S. coagulans GCA_022557135.1	Predicted secreted acid phosphatase (PDB:3OCY)
S. coagulans 191	Predicted secreted acid phosphatase (PDB:3OCY)
S. schleiferi 192	Predicted secreted acid phosphatase (PDB:3OCY)
S. coagulans 196	Predicted secreted acid phosphatase (PDB:3OCY)
S. schleiferi 205	Predicted secreted acid phosphatase (PDB:3OCY)
S. schleiferi 214	Predicted secreted acid phosphatase (PDB:3OCY)
S. schleiferi ATCC43808	Leucyl aminopeptidase (aminopeptidase T) (AmpS) (PDB:1ZJC)
S. coagulans 5909-02	Leucyl aminopeptidase (aminopeptidase T) (AmpS) (PDB:1ZJC)
S. coagulans 2142-05	Leucyl aminopeptidase (aminopeptidase T) (AmpS) (PDB:1ZJC)
S. coagulans 2317-03	Leucyl aminopeptidase (aminopeptidase T) (AmpS) (PDB:1ZJC)
S. coagulans TSCC54	Leucyl aminopeptidase (aminopeptidase T) (AmpS) (PDB:1ZJC)
S. coagulans OT1-1	Leucyl aminopeptidase (aminopeptidase T) (AmpS) (PDB:1ZJC)
S. schleiferi MGYG-HGUT	Leucyl aminopeptidase (aminopeptidase T) (AmpS) (PDB:1ZJC)
S. coagulans GCA_022557135.1	Leucyl aminopeptidase (aminopeptidase T) (AmpS) (PDB:1ZJC)
S. coagulans 191	Leucyl aminopeptidase (aminopeptidase T) (AmpS) (PDB:1ZJC)
S. schleiferi 192	Leucyl aminopeptidase (aminopeptidase T) (AmpS) (PDB:1ZJC)
S. coagulans 196	Leucyl aminopeptidase (aminopeptidase T) (AmpS) (PDB:1ZJC)
S. schleiferi 205	Leucyl aminopeptidase (aminopeptidase T) (AmpS) (PDB:1ZJC)
S. schleiferi 205	Leucyl aminopeptidase (aminopeptidase T) (AmpS) (PDB:1ZJC)
S. schleiferi 214	Leucyl aminopeptidase (aminopeptidase T) (AmpS) (PDB:1ZJC)
S. schleiferi ATCC43808	ABC-type Fe3+-siderophore transport system, permease component (FepD) (PDB:2NQ2)
S. coagulans 5909-02	ABC-type Fe3+-siderophore transport system, permease component (FepD) (PDB:2NQ2)
S. coagulans 5909-02	ABC-type Fe3+-siderophore transport system, permease component (FepD) (PDB:2NQ2)
S. coagulans 2142-05	ABC-type Fe3+-siderophore transport system, permease component (FepD) (PDB:2NQ2)
S. coagulans 2317-03	ABC-type Fe3+-siderophore transport system, permease component (FepD) (PDB:2NQ2)
S. coagulans TSCC54	ABC-type Fe3+-siderophore transport system, permease component (FepD) (PDB:2NQ2)
S. coagulans OT1-1	ABC-type Fe3+-siderophore transport system, permease component (FepD) (PDB:2NQ2)
S. schleiferi MGYG-HGUT	ABC-type Fe3+-siderophore transport system, permease component (FepD) (PDB:2NQ2)
S. coagulans GCA_022557135.1	ABC-type Fe3+-siderophore transport system, permease component (FepD) (PDB:2NQ2)
S. coagulans 191	ABC-type Fe3+-siderophore transport system, permease component (FepD) (PDB:2NQ2)
S. schleiferi 192	ABC-type Fe3+-siderophore transport system, permease component (FepD) (PDB:2NQ2)
S. coagulans 196	ABC-type Fe3+-siderophore transport system, permease component (FepD) (PDB:2NQ2)
S. schleiferi 205	ABC-type Fe3+-siderophore transport system, permease component (FepD) (PDB:2NQ2)
S. schleiferi 214	ABC-type Fe3+-siderophore transport system, permease component (FepD) (PDB:2NQ2)
S. schleiferi ATCC43808	V8-like Glu-specific endopeptidase (eMpr)
S. coagulans 5909-02	V8-like Glu-specific endopeptidase (eMpr)
S. coagulans 2142-05	V8-like Glu-specific endopeptidase (eMpr)
S. coagulans 2317-03	V8-like Glu-specific endopeptidase (eMpr)
S. coagulans TSCC54	V8-like Glu-specific endopeptidase (eMpr)
S. coagulans OT1-1	V8-like Glu-specific endopeptidase (eMpr)
S. schleiferi MGYG-HGUT	V8-like Glu-specific endopeptidase (eMpr)
S. coagulans GCA_022557135.1	V8-like Glu-specific endopeptidase (eMpr)
S. coagulans 191	V8-like Glu-specific endopeptidase (eMpr)
S. schleiferi 192	V8-like Glu-specific endopeptidase (eMpr)
S. coagulans 196	V8-like Glu-specific endopeptidase (eMpr)
S. schleiferi 205	V8-like Glu-specific endopeptidase (eMpr)
S. schleiferi 214	V8-like Glu-specific endopeptidase (eMpr)
S. schleiferi ATCC43808	Acetolactate synthase, small subunit (IlvH) (PDB:2F1F)
S. coagulans 5909-02	Acetolactate synthase, small subunit (IlvH) (PDB:2F1F)
S. coagulans 2142-05	Acetolactate synthase, small subunit (IlvH) (PDB:2F1F)
S. coagulans 2317-03	Acetolactate synthase, small subunit (IlvH) (PDB:2F1F)
S. coagulans TSCC54	Acetolactate synthase, small subunit (IlvH) (PDB:2F1F)
S. coagulans OT1-1	Acetolactate synthase, small subunit (IlvH) (PDB:2F1F)
S. schleiferi MGYG-HGUT	Acetolactate synthase, small subunit (IlvH) (PDB:2F1F)
S. coagulans GCA_022557135.1	Acetolactate synthase, small subunit (IlvH) (PDB:2F1F)
S. coagulans 191	Acetolactate synthase, small subunit (IlvH) (PDB:2F1F)
S. schleiferi 192	Acetolactate synthase, small subunit (IlvH) (PDB:2F1F)
S. coagulans 196	Acetolactate synthase, small subunit (IlvH) (PDB:2F1F)
S. schleiferi 205	Acetolactate synthase, small subunit (IlvH) (PDB:2F1F)
S. schleiferi 214	Acetolactate synthase, small subunit (IlvH) (PDB:2F1F)
S. schleiferi ATCC43808	DNA-binding response regulator, OmpR family, contains REC and winged-helix (wHTH) domain (OmpR) (PDB:1XHF)
S. coagulans 5909-02	DNA-binding response regulator, OmpR family, contains REC and winged-helix (wHTH) domain (OmpR) (PDB:1XHF)
S. coagulans 2142-05	DNA-binding response regulator, OmpR family, contains REC and winged-helix (wHTH) domain (OmpR) (PDB:1XHF)
S. coagulans 2317-03	DNA-binding response regulator, OmpR family, contains REC and winged-helix (wHTH) domain (OmpR) (PDB:1XHF)
S. coagulans 2317-03	DNA-binding response regulator, OmpR family, contains REC and winged-helix (wHTH) domain (OmpR) (PDB:1XHF)
S. coagulans TSCC54	DNA-binding response regulator, OmpR family, contains REC and winged-helix (wHTH) domain (OmpR) (PDB:1XHF)
S. coagulans OT1-1	DNA-binding response regulator, OmpR family, contains REC and winged-helix (wHTH) domain (OmpR) (PDB:1XHF)
S. schleiferi MGYG-HGUT	DNA-binding response regulator, OmpR family, contains REC and winged-helix (wHTH) domain (OmpR) (PDB:1XHF)
S. coagulans GCA_022557135.1	DNA-binding response regulator, OmpR family, contains REC and winged-helix (wHTH) domain (OmpR) (PDB:1XHF)
S. coagulans 191	DNA-binding response regulator, OmpR family, contains REC and winged-helix (wHTH) domain (OmpR) (PDB:1XHF)
S. schleiferi 192	DNA-binding response regulator, OmpR family, contains REC and winged-helix (wHTH) domain (OmpR) (PDB:1XHF)
S. coagulans 196	DNA-binding response regulator, OmpR family, contains REC and winged-helix (wHTH) domain (OmpR) (PDB:1XHF)
S. schleiferi 205	DNA-binding response regulator, OmpR family, contains REC and winged-helix (wHTH) domain (OmpR) (PDB:1XHF)
S. schleiferi 214	DNA-binding response regulator, OmpR family, contains REC and winged-helix (wHTH) domain (OmpR) (PDB:1XHF)
S. schleiferi ATCC43808	Dethiobiotin synthetase (BioD) (PDB:1DTS)
S. coagulans 5909-02	Dethiobiotin synthetase (BioD) (PDB:1DTS)
S. coagulans 2142-05	Dethiobiotin synthetase (BioD) (PDB:1DTS)
S. coagulans 2317-03	Dethiobiotin synthetase (BioD) (PDB:1DTS)
S. coagulans TSCC54	Dethiobiotin synthetase (BioD) (PDB:1DTS)
S. coagulans OT1-1	Dethiobiotin synthetase (BioD) (PDB:1DTS)
S. coagulans OT1-1	Dethiobiotin synthetase (BioD) (PDB:1DTS)
S. schleiferi MGYG-HGUT	Dethiobiotin synthetase (BioD) (PDB:1DTS)
S. coagulans GCA_022557135.1	Dethiobiotin synthetase (BioD) (PDB:1DTS)
S. coagulans 191	Dethiobiotin synthetase (BioD) (PDB:1DTS)
S. schleiferi 192	Dethiobiotin synthetase (BioD) (PDB:1DTS)
S. coagulans 196	Dethiobiotin synthetase (BioD) (PDB:1DTS)
S. schleiferi 205	Dethiobiotin synthetase (BioD) (PDB:1DTS)
S. schleiferi 214	Dethiobiotin synthetase (BioD) (PDB:1DTS)
S. schleiferi ATCC43808	Methionine synthase II (cobalamin-independent) (MetE) (PDB:1T7L)
S. coagulans 5909-02	Methionine synthase II (cobalamin-independent) (MetE) (PDB:1T7L)
S. coagulans 2142-05	Methionine synthase II (cobalamin-independent) (MetE) (PDB:1T7L)
S. coagulans 2317-03	Methionine synthase II (cobalamin-independent) (MetE) (PDB:1T7L)
S. coagulans TSCC54	Methionine synthase II (cobalamin-independent) (MetE) (PDB:1T7L)
S. coagulans OT1-1	Methionine synthase II (cobalamin-independent) (MetE) (PDB:1T7L)
S. coagulans OT1-1	Methionine synthase II (cobalamin-independent) (MetE) (PDB:1T7L)
S. schleiferi MGYG-HGUT	Methionine synthase II (cobalamin-independent) (MetE) (PDB:1T7L)
S. coagulans GCA_022557135.1	Methionine synthase II (cobalamin-independent) (MetE) (PDB:1T7L)
S. coagulans 191	Methionine synthase II (cobalamin-independent) (MetE) (PDB:1T7L)
S. schleiferi 192	Methionine synthase II (cobalamin-independent) (MetE) (PDB:1T7L)
S. coagulans 196	Methionine synthase II (cobalamin-independent) (MetE) (PDB:1T7L)
S. schleiferi 205	Methionine synthase II (cobalamin-independent) (MetE) (PDB:1T7L)
S. schleiferi 214	Methionine synthase II (cobalamin-independent) (MetE) (PDB:1T7L)
S. schleiferi ATCC43808	1-acyl-sn-glycerol-3-phosphate acyltransferase (PlsC) (PDB:1IUQ)
S. coagulans 5909-02	1-acyl-sn-glycerol-3-phosphate acyltransferase (PlsC) (PDB:1IUQ)
S. coagulans 5909-02	1-acyl-sn-glycerol-3-phosphate acyltransferase (PlsC) (PDB:1IUQ)
S. coagulans 2142-05	1-acyl-sn-glycerol-3-phosphate acyltransferase (PlsC) (PDB:1IUQ)
S. coagulans 2317-03	1-acyl-sn-glycerol-3-phosphate acyltransferase (PlsC) (PDB:1IUQ)
S. coagulans TSCC54	1-acyl-sn-glycerol-3-phosphate acyltransferase (PlsC) (PDB:1IUQ)
S. coagulans OT1-1	1-acyl-sn-glycerol-3-phosphate acyltransferase (PlsC) (PDB:1IUQ)
S. schleiferi MGYG-HGUT	1-acyl-sn-glycerol-3-phosphate acyltransferase (PlsC) (PDB:1IUQ)
S. coagulans GCA_022557135.1	1-acyl-sn-glycerol-3-phosphate acyltransferase (PlsC) (PDB:1IUQ)
S. coagulans 191	1-acyl-sn-glycerol-3-phosphate acyltransferase (PlsC) (PDB:1IUQ)
S. schleiferi 192	1-acyl-sn-glycerol-3-phosphate acyltransferase (PlsC) (PDB:1IUQ)
S. coagulans 196	1-acyl-sn-glycerol-3-phosphate acyltransferase (PlsC) (PDB:1IUQ)
S. schleiferi 205	1-acyl-sn-glycerol-3-phosphate acyltransferase (PlsC) (PDB:1IUQ)
S. schleiferi 214	1-acyl-sn-glycerol-3-phosphate acyltransferase (PlsC) (PDB:1IUQ)
S. schleiferi ATCC43808	Sugar isomerase-related protein YecE, UPF0759/DUF72 family (YecE) (PDB:1VPQ)
S. coagulans 5909-02	Sugar isomerase-related protein YecE, UPF0759/DUF72 family (YecE) (PDB:1VPQ)
S. coagulans 2142-05	Sugar isomerase-related protein YecE, UPF0759/DUF72 family (YecE) (PDB:1VPQ)
S. coagulans 2317-03	Sugar isomerase-related protein YecE, UPF0759/DUF72 family (YecE) (PDB:1VPQ)
S. coagulans TSCC54	Sugar isomerase-related protein YecE, UPF0759/DUF72 family (YecE) (PDB:1VPQ)
S. coagulans OT1-1	Sugar isomerase-related protein YecE, UPF0759/DUF72 family (YecE) (PDB:1VPQ)
S. schleiferi MGYG-HGUT	Sugar isomerase-related protein YecE, UPF0759/DUF72 family (YecE) (PDB:1VPQ)
S. coagulans GCA_022557135.1	Sugar isomerase-related protein YecE, UPF0759/DUF72 family (YecE) (PDB:1VPQ)
S. coagulans 191	Sugar isomerase-related protein YecE, UPF0759/DUF72 family (YecE) (PDB:1VPQ)
S. schleiferi 192	Sugar isomerase-related protein YecE, UPF0759/DUF72 family (YecE) (PDB:1VPQ)
S. coagulans 196	Sugar isomerase-related protein YecE, UPF0759/DUF72 family (YecE) (PDB:1VPQ)
S. schleiferi 205	Sugar isomerase-related protein YecE, UPF0759/DUF72 family (YecE) (PDB:1VPQ)
S. schleiferi 214	Sugar isomerase-related protein YecE, UPF0759/DUF72 family (YecE) (PDB:1VPQ)
S. schleiferi 214	Sugar isomerase-related protein YecE, UPF0759/DUF72 family (YecE) (PDB:1VPQ)
S. schleiferi ATCC43808	Aspartyl-tRNA synthetase (AspS) (PDB:1C0A)
S. coagulans 5909-02	Aspartyl-tRNA synthetase (AspS) (PDB:1C0A)
S. coagulans 2142-05	Aspartyl-tRNA synthetase (AspS) (PDB:1C0A)
S. coagulans 2317-03	Aspartyl-tRNA synthetase (AspS) (PDB:1C0A)
S. coagulans 2317-03	Aspartyl-tRNA synthetase (AspS) (PDB:1C0A)
S. coagulans TSCC54	Aspartyl-tRNA synthetase (AspS) (PDB:1C0A)
S. coagulans OT1-1	Aspartyl-tRNA synthetase (AspS) (PDB:1C0A)
S. schleiferi MGYG-HGUT	Aspartyl-tRNA synthetase (AspS) (PDB:1C0A)
S. coagulans GCA_022557135.1	Aspartyl-tRNA synthetase (AspS) (PDB:1C0A)
S. coagulans 191	Aspartyl-tRNA synthetase (AspS) (PDB:1C0A)
S. schleiferi 192	Aspartyl-tRNA synthetase (AspS) (PDB:1C0A)
S. coagulans 196	Aspartyl-tRNA synthetase (AspS) (PDB:1C0A)
S. schleiferi 205	Aspartyl-tRNA synthetase (AspS) (PDB:1C0A)
S. schleiferi 214	Aspartyl-tRNA synthetase (AspS) (PDB:1C0A)
S. schleiferi ATCC43808	Predicted phosphodiesterase, calcineurin family (YfcE) (PDB:1SU1) (PUBMED:17586769)
S. coagulans 5909-02	Predicted phosphodiesterase, calcineurin family (YfcE) (PDB:1SU1) (PUBMED:17586769)
S. coagulans 2142-05	Predicted phosphodiesterase, calcineurin family (YfcE) (PDB:1SU1) (PUBMED:17586769)
S. coagulans 2317-03	Predicted phosphodiesterase, calcineurin family (YfcE) (PDB:1SU1) (PUBMED:17586769)
S. coagulans TSCC54	Predicted phosphodiesterase, calcineurin family (YfcE) (PDB:1SU1) (PUBMED:17586769)
S. coagulans TSCC54	Predicted phosphodiesterase, calcineurin family (YfcE) (PDB:1SU1) (PUBMED:17586769)
S. coagulans OT1-1	Predicted phosphodiesterase, calcineurin family (YfcE) (PDB:1SU1) (PUBMED:17586769)
S. schleiferi MGYG-HGUT	Predicted phosphodiesterase, calcineurin family (YfcE) (PDB:1SU1) (PUBMED:17586769)
S. coagulans GCA_022557135.1	Predicted phosphodiesterase, calcineurin family (YfcE) (PDB:1SU1) (PUBMED:17586769)
S. coagulans 191	Predicted phosphodiesterase, calcineurin family (YfcE) (PDB:1SU1) (PUBMED:17586769)
S. schleiferi 192	Predicted phosphodiesterase, calcineurin family (YfcE) (PDB:1SU1) (PUBMED:17586769)
S. coagulans 196	Predicted phosphodiesterase, calcineurin family (YfcE) (PDB:1SU1) (PUBMED:17586769)
S. schleiferi 205	Predicted phosphodiesterase, calcineurin family (YfcE) (PDB:1SU1) (PUBMED:17586769)
S. schleiferi 214	Predicted phosphodiesterase, calcineurin family (YfcE) (PDB:1SU1) (PUBMED:17586769)
S. schleiferi ATCC43808	Arylamine N-acetyltransferase (NhoA) (PDB:1E2T)
S. coagulans 5909-02	Arylamine N-acetyltransferase (NhoA) (PDB:1E2T)
S. coagulans 2142-05	Arylamine N-acetyltransferase (NhoA) (PDB:1E2T)
S. coagulans 2317-03	Arylamine N-acetyltransferase (NhoA) (PDB:1E2T)
S. coagulans TSCC54	Arylamine N-acetyltransferase (NhoA) (PDB:1E2T)
S. coagulans OT1-1	Arylamine N-acetyltransferase (NhoA) (PDB:1E2T)
S. schleiferi MGYG-HGUT	Arylamine N-acetyltransferase (NhoA) (PDB:1E2T)
S. coagulans GCA_022557135.1	Arylamine N-acetyltransferase (NhoA) (PDB:1E2T)
S. coagulans 191	Arylamine N-acetyltransferase (NhoA) (PDB:1E2T)
S. schleiferi 192	Arylamine N-acetyltransferase (NhoA) (PDB:1E2T)
S. coagulans 196	Arylamine N-acetyltransferase (NhoA) (PDB:1E2T)
S. schleiferi 205	Arylamine N-acetyltransferase (NhoA) (PDB:1E2T)
S. schleiferi 214	Arylamine N-acetyltransferase (NhoA) (PDB:1E2T)
S. schleiferi ATCC43808	Multimeric flavodoxin WrbA, includes NAD(P)H:quinone oxidoreductase (WrbA) (PDB:4DY4)
S. coagulans 5909-02	Multimeric flavodoxin WrbA, includes NAD(P)H:quinone oxidoreductase (WrbA) (PDB:4DY4)
S. coagulans 2142-05	Multimeric flavodoxin WrbA, includes NAD(P)H:quinone oxidoreductase (WrbA) (PDB:4DY4)
S. coagulans 2317-03	Multimeric flavodoxin WrbA, includes NAD(P)H:quinone oxidoreductase (WrbA) (PDB:4DY4)
S. coagulans TSCC54	Multimeric flavodoxin WrbA, includes NAD(P)H:quinone oxidoreductase (WrbA) (PDB:4DY4)
S. coagulans OT1-1	Multimeric flavodoxin WrbA, includes NAD(P)H:quinone oxidoreductase (WrbA) (PDB:4DY4)
S. coagulans OT1-1	Multimeric flavodoxin WrbA, includes NAD(P)H:quinone oxidoreductase (WrbA) (PDB:4DY4)
S. schleiferi MGYG-HGUT	Multimeric flavodoxin WrbA, includes NAD(P)H:quinone oxidoreductase (WrbA) (PDB:4DY4)
S. coagulans GCA_022557135.1	Multimeric flavodoxin WrbA, includes NAD(P)H:quinone oxidoreductase (WrbA) (PDB:4DY4)
S. coagulans 191	Multimeric flavodoxin WrbA, includes NAD(P)H:quinone oxidoreductase (WrbA) (PDB:4DY4)
S. schleiferi 192	Multimeric flavodoxin WrbA, includes NAD(P)H:quinone oxidoreductase (WrbA) (PDB:4DY4)
S. coagulans 196	Multimeric flavodoxin WrbA, includes NAD(P)H:quinone oxidoreductase (WrbA) (PDB:4DY4)
S. schleiferi 205	Multimeric flavodoxin WrbA, includes NAD(P)H:quinone oxidoreductase (WrbA) (PDB:4DY4)
S. schleiferi 214	Multimeric flavodoxin WrbA, includes NAD(P)H:quinone oxidoreductase (WrbA) (PDB:4DY4)
S. schleiferi ATCC43808	Predicted dehydrogenase (MviM) (PDB:3UUW)
S. schleiferi ATCC43808	Predicted dehydrogenase (MviM) (PDB:3UUW)
S. coagulans 5909-02	Predicted dehydrogenase (MviM) (PDB:3UUW)
S. coagulans 2142-05	Predicted dehydrogenase (MviM) (PDB:3UUW)
S. coagulans 2317-03	Predicted dehydrogenase (MviM) (PDB:3UUW)
S. coagulans OT1-1	Predicted dehydrogenase (MviM) (PDB:3UUW)
S. schleiferi MGYG-HGUT	Predicted dehydrogenase (MviM) (PDB:3UUW)
S. schleiferi MGYG-HGUT	Predicted dehydrogenase (MviM) (PDB:3UUW)
S. schleiferi 192	Predicted dehydrogenase (MviM) (PDB:3UUW)
S. schleiferi 192	Predicted dehydrogenase (MviM) (PDB:3UUW)
S. schleiferi 205	Predicted dehydrogenase (MviM) (PDB:3UUW)
S. schleiferi 205	Predicted dehydrogenase (MviM) (PDB:3UUW)
S. schleiferi 214	Predicted dehydrogenase (MviM) (PDB:3UUW)
S. schleiferi 214	Predicted dehydrogenase (MviM) (PDB:3UUW)
S. schleiferi ATCC43808	Catalase (KatE) (PDB:6RJR)
S. coagulans 5909-02	Catalase (KatE) (PDB:6RJR)
S. coagulans 2142-05	Catalase (KatE) (PDB:6RJR)
S. coagulans 2317-03	Catalase (KatE) (PDB:6RJR)
S. coagulans TSCC54	Catalase (KatE) (PDB:6RJR)
S. coagulans OT1-1	Catalase (KatE) (PDB:6RJR)
S. schleiferi MGYG-HGUT	Catalase (KatE) (PDB:6RJR)
S. coagulans GCA_022557135.1	Catalase (KatE) (PDB:6RJR)
S. coagulans 191	Catalase (KatE) (PDB:6RJR)
S. schleiferi 192	Catalase (KatE) (PDB:6RJR)
S. coagulans 196	Catalase (KatE) (PDB:6RJR)
S. schleiferi 205	Catalase (KatE) (PDB:6RJR)
S. schleiferi 214	Catalase (KatE) (PDB:6RJR)
S. schleiferi ATCC43808	Carboxylesterase type B (PnbA) (PDB:1K4Y)
S. coagulans 5909-02	Carboxylesterase type B (PnbA) (PDB:1K4Y)
S. coagulans 2142-05	Carboxylesterase type B (PnbA) (PDB:1K4Y)
S. coagulans 2317-03	Carboxylesterase type B (PnbA) (PDB:1K4Y)
S. coagulans TSCC54	Carboxylesterase type B (PnbA) (PDB:1K4Y)
S. coagulans OT1-1	Carboxylesterase type B (PnbA) (PDB:1K4Y)
S. schleiferi MGYG-HGUT	Carboxylesterase type B (PnbA) (PDB:1K4Y)
S. coagulans GCA_022557135.1	Carboxylesterase type B (PnbA) (PDB:1K4Y)
S. coagulans 191	Carboxylesterase type B (PnbA) (PDB:1K4Y)
S. schleiferi 192	Carboxylesterase type B (PnbA) (PDB:1K4Y)
S. coagulans 196	Carboxylesterase type B (PnbA) (PDB:1K4Y)
S. schleiferi 205	Carboxylesterase type B (PnbA) (PDB:1K4Y)
S. schleiferi 214	Carboxylesterase type B (PnbA) (PDB:1K4Y)
S. schleiferi 214	Carboxylesterase type B (PnbA) (PDB:1K4Y)
S. schleiferi ATCC43808	Sugar phosphate permease (UhpC) (PDB:1PW4)
S. coagulans 5909-02	Sugar phosphate permease (UhpC) (PDB:1PW4)
S. coagulans 2142-05	Sugar phosphate permease (UhpC) (PDB:1PW4)
S. coagulans 2317-03	Sugar phosphate permease (UhpC) (PDB:1PW4)
S. coagulans TSCC54	Sugar phosphate permease (UhpC) (PDB:1PW4)
S. coagulans OT1-1	Sugar phosphate permease (UhpC) (PDB:1PW4)
S. schleiferi MGYG-HGUT	Sugar phosphate permease (UhpC) (PDB:1PW4)
S. coagulans GCA_022557135.1	Sugar phosphate permease (UhpC) (PDB:1PW4)
S. coagulans 191	Sugar phosphate permease (UhpC) (PDB:1PW4)
S. schleiferi 192	Sugar phosphate permease (UhpC) (PDB:1PW4)
S. schleiferi 192	Sugar phosphate permease (UhpC) (PDB:1PW4)
S. coagulans 196	Sugar phosphate permease (UhpC) (PDB:1PW4)
S. schleiferi 205	Sugar phosphate permease (UhpC) (PDB:1PW4)
S. schleiferi 214	Sugar phosphate permease (UhpC) (PDB:1PW4)
S. schleiferi ATCC43808	Prephenate dehydrogenase (TyrA) (PDB:2F1K)
S. coagulans 5909-02	Prephenate dehydrogenase (TyrA) (PDB:2F1K)
S. coagulans 2142-05	Prephenate dehydrogenase (TyrA) (PDB:2F1K)
S. coagulans 2317-03	Prephenate dehydrogenase (TyrA) (PDB:2F1K)
S. coagulans 2317-03	Prephenate dehydrogenase (TyrA) (PDB:2F1K)
S. coagulans TSCC54	Prephenate dehydrogenase (TyrA) (PDB:2F1K)
S. coagulans OT1-1	Prephenate dehydrogenase (TyrA) (PDB:2F1K)
S. schleiferi MGYG-HGUT	Prephenate dehydrogenase (TyrA) (PDB:2F1K)
S. coagulans GCA_022557135.1	Prephenate dehydrogenase (TyrA) (PDB:2F1K)
S. coagulans 191	Prephenate dehydrogenase (TyrA) (PDB:2F1K)
S. schleiferi 192	Prephenate dehydrogenase (TyrA) (PDB:2F1K)
S. coagulans 196	Prephenate dehydrogenase (TyrA) (PDB:2F1K)
S. schleiferi 205	Prephenate dehydrogenase (TyrA) (PDB:2F1K)
S. schleiferi 214	Prephenate dehydrogenase (TyrA) (PDB:2F1K)
S. schleiferi ATCC43808	Adenosine deaminase (Add) (PDB:1A4L)
S. coagulans 5909-02	Adenosine deaminase (Add) (PDB:1A4L)
S. coagulans 2142-05	Adenosine deaminase (Add) (PDB:1A4L)
S. coagulans 2317-03	Adenosine deaminase (Add) (PDB:1A4L)
S. coagulans TSCC54	Adenosine deaminase (Add) (PDB:1A4L)
S. coagulans OT1-1	Adenosine deaminase (Add) (PDB:1A4L)
S. schleiferi MGYG-HGUT	Adenosine deaminase (Add) (PDB:1A4L)
S. coagulans GCA_022557135.1	Adenosine deaminase (Add) (PDB:1A4L)
S. coagulans 191	Adenosine deaminase (Add) (PDB:1A4L)
S. schleiferi 192	Adenosine deaminase (Add) (PDB:1A4L)
S. coagulans 196	Adenosine deaminase (Add) (PDB:1A4L)
S. schleiferi 205	Adenosine deaminase (Add) (PDB:1A4L)
S. schleiferi 214	Adenosine deaminase (Add) (PDB:1A4L)
S. schleiferi ATCC43808	Zinc transporter ZupT (ZupT) (PDB:5TSA)
S. coagulans 5909-02	Zinc transporter ZupT (ZupT) (PDB:5TSA)
S. coagulans 2142-05	Zinc transporter ZupT (ZupT) (PDB:5TSA)
S. coagulans 2317-03	Zinc transporter ZupT (ZupT) (PDB:5TSA)
S. coagulans TSCC54	Zinc transporter ZupT (ZupT) (PDB:5TSA)
S. coagulans OT1-1	Zinc transporter ZupT (ZupT) (PDB:5TSA)
S. schleiferi MGYG-HGUT	Zinc transporter ZupT (ZupT) (PDB:5TSA)
S. coagulans GCA_022557135.1	Zinc transporter ZupT (ZupT) (PDB:5TSA)
S. coagulans 191	Zinc transporter ZupT (ZupT) (PDB:5TSA)
S. schleiferi 192	Zinc transporter ZupT (ZupT) (PDB:5TSA)
S. coagulans 196	Zinc transporter ZupT (ZupT) (PDB:5TSA)
S. schleiferi 205	Zinc transporter ZupT (ZupT) (PDB:5TSA)
S. schleiferi 214	Zinc transporter ZupT (ZupT) (PDB:5TSA)
S. schleiferi 214	Zinc transporter ZupT (ZupT) (PDB:5TSA)
S. schleiferi ATCC43808	Siderophore synthetase component IucA/IucC/SbnC (IucA) (PDB:2W02) (PUBMED:19775248)
S. coagulans 5909-02	Siderophore synthetase component IucA/IucC/SbnC (IucA) (PDB:2W02) (PUBMED:19775248)
S. coagulans 2142-05	Siderophore synthetase component IucA/IucC/SbnC (IucA) (PDB:2W02) (PUBMED:19775248)
S. coagulans 2317-03	Siderophore synthetase component IucA/IucC/SbnC (IucA) (PDB:2W02) (PUBMED:19775248)
S. coagulans TSCC54	Siderophore synthetase component IucA/IucC/SbnC (IucA) (PDB:2W02) (PUBMED:19775248)
S. coagulans OT1-1	Siderophore synthetase component IucA/IucC/SbnC (IucA) (PDB:2W02) (PUBMED:19775248)
S. schleiferi MGYG-HGUT	Siderophore synthetase component IucA/IucC/SbnC (IucA) (PDB:2W02) (PUBMED:19775248)
S. coagulans GCA_022557135.1	Siderophore synthetase component IucA/IucC/SbnC (IucA) (PDB:2W02) (PUBMED:19775248)
S. coagulans GCA_022557135.1	Siderophore synthetase component IucA/IucC/SbnC (IucA) (PDB:2W02) (PUBMED:19775248)
S. coagulans 191	Siderophore synthetase component IucA/IucC/SbnC (IucA) (PDB:2W02) (PUBMED:19775248)
S. schleiferi 192	Siderophore synthetase component IucA/IucC/SbnC (IucA) (PDB:2W02) (PUBMED:19775248)
S. coagulans 196	Siderophore synthetase component IucA/IucC/SbnC (IucA) (PDB:2W02) (PUBMED:19775248)
S. schleiferi 205	Siderophore synthetase component IucA/IucC/SbnC (IucA) (PDB:2W02) (PUBMED:19775248)
S. schleiferi 214	Siderophore synthetase component IucA/IucC/SbnC (IucA) (PDB:2W02) (PUBMED:19775248)
S. schleiferi ATCC43808	Glucan-binding domain (YG repeat) (PDB:1H09)
S. schleiferi ATCC43808	Glucan-binding domain (YG repeat) (PDB:1H09)
S. coagulans 5909-02	Glucan-binding domain (YG repeat) (PDB:1H09)
S. coagulans 2142-05	Glucan-binding domain (YG repeat) (PDB:1H09)
S. coagulans 2317-03	Glucan-binding domain (YG repeat) (PDB:1H09)
S. coagulans TSCC54	Glucan-binding domain (YG repeat) (PDB:1H09)
S. coagulans OT1-1	Glucan-binding domain (YG repeat) (PDB:1H09)
S. schleiferi MGYG-HGUT	Glucan-binding domain (YG repeat) (PDB:1H09)
S. coagulans GCA_022557135.1	Glucan-binding domain (YG repeat) (PDB:1H09)
S. coagulans 191	Glucan-binding domain (YG repeat) (PDB:1H09)
S. schleiferi 192	Glucan-binding domain (YG repeat) (PDB:1H09)
S. coagulans 196	Glucan-binding domain (YG repeat) (PDB:1H09)
S. schleiferi 205	Glucan-binding domain (YG repeat) (PDB:1H09)
S. schleiferi 214	Glucan-binding domain (YG repeat) (PDB:1H09)
S. schleiferi ATCC43808	DNA polymerase III, epsilon subunit or related 3'-5' exonuclease (DnaQ) (PDB:1J53)|Rad3-related DNA helicase DinG (DinG) (PDB:5H8W)
S. coagulans 5909-02	DNA polymerase III, epsilon subunit or related 3'-5' exonuclease (DnaQ) (PDB:1J53)|Rad3-related DNA helicase DinG (DinG) (PDB:5H8W)
S. coagulans 2142-05	DNA polymerase III, epsilon subunit or related 3'-5' exonuclease (DnaQ) (PDB:1J53)|Rad3-related DNA helicase DinG (DinG) (PDB:5H8W)
S. coagulans 2317-03	DNA polymerase III, epsilon subunit or related 3'-5' exonuclease (DnaQ) (PDB:1J53)|Rad3-related DNA helicase DinG (DinG) (PDB:5H8W)
S. coagulans TSCC54	DNA polymerase III, epsilon subunit or related 3'-5' exonuclease (DnaQ) (PDB:1J53)|Rad3-related DNA helicase DinG (DinG) (PDB:5H8W)
S. coagulans OT1-1	DNA polymerase III, epsilon subunit or related 3'-5' exonuclease (DnaQ) (PDB:1J53)|Rad3-related DNA helicase DinG (DinG) (PDB:5H8W)
S. schleiferi MGYG-HGUT	DNA polymerase III, epsilon subunit or related 3'-5' exonuclease (DnaQ) (PDB:1J53)|Rad3-related DNA helicase DinG (DinG) (PDB:5H8W)
S. coagulans GCA_022557135.1	DNA polymerase III, epsilon subunit or related 3'-5' exonuclease (DnaQ) (PDB:1J53)|Rad3-related DNA helicase DinG (DinG) (PDB:5H8W)
S. coagulans 191	DNA polymerase III, epsilon subunit or related 3'-5' exonuclease (DnaQ) (PDB:1J53)|Rad3-related DNA helicase DinG (DinG) (PDB:5H8W)
S. coagulans 191	Rad3-related DNA helicase DinG (DinG) (PDB:5H8W)|DNA polymerase III, alpha subunit (gram-positive type) (PolC)
S. schleiferi 192	DNA polymerase III, epsilon subunit or related 3'-5' exonuclease (DnaQ) (PDB:1J53)|Rad3-related DNA helicase DinG (DinG) (PDB:5H8W)
S. coagulans 196	DNA polymerase III, epsilon subunit or related 3'-5' exonuclease (DnaQ) (PDB:1J53)|Rad3-related DNA helicase DinG (DinG) (PDB:5H8W)
S. schleiferi 205	DNA polymerase III, epsilon subunit or related 3'-5' exonuclease (DnaQ) (PDB:1J53)|Rad3-related DNA helicase DinG (DinG) (PDB:5H8W)
S. schleiferi 214	DNA polymerase III, epsilon subunit or related 3'-5' exonuclease (DnaQ) (PDB:1J53)|Rad3-related DNA helicase DinG (DinG) (PDB:5H8W)
S. schleiferi ATCC43808	Oligoendopeptidase F (PepF) (PDB:3CE2)
S. coagulans 5909-02	Oligoendopeptidase F (PepF) (PDB:3CE2)
S. coagulans 2142-05	Oligoendopeptidase F (PepF) (PDB:3CE2)
S. coagulans 2317-03	Oligoendopeptidase F (PepF) (PDB:3CE2)
S. coagulans TSCC54	Oligoendopeptidase F (PepF) (PDB:3CE2)
S. coagulans OT1-1	Oligoendopeptidase F (PepF) (PDB:3CE2)
S. schleiferi MGYG-HGUT	Oligoendopeptidase F (PepF) (PDB:3CE2)
S. schleiferi MGYG-HGUT	Oligoendopeptidase F (PepF) (PDB:3CE2)
S. coagulans GCA_022557135.1	Oligoendopeptidase F (PepF) (PDB:3CE2)
S. coagulans 191	Oligoendopeptidase F (PepF) (PDB:3CE2)
S. schleiferi 192	Oligoendopeptidase F (PepF) (PDB:3CE2)
S. coagulans 196	Oligoendopeptidase F (PepF) (PDB:3CE2)
S. schleiferi 205	Oligoendopeptidase F (PepF) (PDB:3CE2)
S. schleiferi 214	Oligoendopeptidase F (PepF) (PDB:3CE2)
S. schleiferi ATCC43808	DNA gyrase/topoisomerase IV, subunit A (GyrA) (PDB:1SUU)
S. coagulans 5909-02	DNA gyrase/topoisomerase IV, subunit A (GyrA) (PDB:1SUU)
S. coagulans 2142-05	DNA gyrase/topoisomerase IV, subunit A (GyrA) (PDB:1SUU)
S. coagulans 2317-03	DNA gyrase/topoisomerase IV, subunit A (GyrA) (PDB:1SUU)
S. coagulans 2317-03	DNA gyrase/topoisomerase IV, subunit A (GyrA) (PDB:1SUU)
S. coagulans TSCC54	DNA gyrase/topoisomerase IV, subunit A (GyrA) (PDB:1SUU)
S. coagulans OT1-1	DNA gyrase/topoisomerase IV, subunit A (GyrA) (PDB:1SUU)
S. schleiferi MGYG-HGUT	DNA gyrase/topoisomerase IV, subunit A (GyrA) (PDB:1SUU)
S. coagulans GCA_022557135.1	DNA gyrase/topoisomerase IV, subunit A (GyrA) (PDB:1SUU)
S. coagulans 191	DNA gyrase/topoisomerase IV, subunit A (GyrA) (PDB:1SUU)
S. schleiferi 192	DNA gyrase/topoisomerase IV, subunit A (GyrA) (PDB:1SUU)
S. coagulans 196	DNA gyrase/topoisomerase IV, subunit A (GyrA) (PDB:1SUU)
S. schleiferi 205	DNA gyrase/topoisomerase IV, subunit A (GyrA) (PDB:1SUU)
S. schleiferi 214	DNA gyrase/topoisomerase IV, subunit A (GyrA) (PDB:1SUU)
S. schleiferi ATCC43808	Serine transporter YbeC, amino acid:H+ symporter family (PotE) (PDB:3LRB)
S. coagulans 5909-02	Serine transporter YbeC, amino acid:H+ symporter family (PotE) (PDB:3LRB)
S. coagulans 2142-05	Serine transporter YbeC, amino acid:H+ symporter family (PotE) (PDB:3LRB)
S. coagulans 2317-03	Serine transporter YbeC, amino acid:H+ symporter family (PotE) (PDB:3LRB)
S. coagulans TSCC54	Serine transporter YbeC, amino acid:H+ symporter family (PotE) (PDB:3LRB)
S. coagulans OT1-1	Serine transporter YbeC, amino acid:H+ symporter family (PotE) (PDB:3LRB)
S. schleiferi MGYG-HGUT	Serine transporter YbeC, amino acid:H+ symporter family (PotE) (PDB:3LRB)
S. coagulans GCA_022557135.1	Serine transporter YbeC, amino acid:H+ symporter family (PotE) (PDB:3LRB)
S. coagulans 191	Serine transporter YbeC, amino acid:H+ symporter family (PotE) (PDB:3LRB)
S. schleiferi 192	Serine transporter YbeC, amino acid:H+ symporter family (PotE) (PDB:3LRB)
S. coagulans 196	Serine transporter YbeC, amino acid:H+ symporter family (PotE) (PDB:3LRB)
S. coagulans 196	Serine transporter YbeC, amino acid:H+ symporter family (PotE) (PDB:3LRB)
S. schleiferi 205	Serine transporter YbeC, amino acid:H+ symporter family (PotE) (PDB:3LRB)
S. schleiferi 214	Serine transporter YbeC, amino acid:H+ symporter family (PotE) (PDB:3LRB)
S. schleiferi ATCC43808	ABC-type enterochelin transport system, ATPase component (CeuD)
S. coagulans 5909-02	ABC-type enterochelin transport system, ATPase component (CeuD)
S. coagulans 2142-05	ABC-type enterochelin transport system, ATPase component (CeuD)
S. coagulans 2317-03	ABC-type enterochelin transport system, ATPase component (CeuD)
S. coagulans TSCC54	ABC-type enterochelin transport system, ATPase component (CeuD)
S. coagulans OT1-1	ABC-type enterochelin transport system, ATPase component (CeuD)
S. schleiferi MGYG-HGUT	ABC-type enterochelin transport system, ATPase component (CeuD)
S. schleiferi MGYG-HGUT	ABC-type enterochelin transport system, ATPase component (CeuD)
S. coagulans GCA_022557135.1	ABC-type enterochelin transport system, ATPase component (CeuD)
S. coagulans 191	ABC-type enterochelin transport system, ATPase component (CeuD)
S. schleiferi 192	ABC-type enterochelin transport system, ATPase component (CeuD)
S. coagulans 196	ABC-type enterochelin transport system, ATPase component (CeuD)
S. schleiferi 205	ABC-type enterochelin transport system, ATPase component (CeuD)
S. schleiferi 214	ABC-type enterochelin transport system, ATPase component (CeuD)
S. schleiferi ATCC43808	Urease accessory protein UreH (UreH) (PDB:3SF5)
S. coagulans 5909-02	Urease accessory protein UreH (UreH) (PDB:3SF5)
S. coagulans 2142-05	Urease accessory protein UreH (UreH) (PDB:3SF5)
S. coagulans 2317-03	Urease accessory protein UreH (UreH) (PDB:3SF5)
S. coagulans TSCC54	Urease accessory protein UreH (UreH) (PDB:3SF5)
S. coagulans OT1-1	Urease accessory protein UreH (UreH) (PDB:3SF5)
S. schleiferi MGYG-HGUT	Urease accessory protein UreH (UreH) (PDB:3SF5)
S. coagulans GCA_022557135.1	Urease accessory protein UreH (UreH) (PDB:3SF5)
S. coagulans 191	Urease accessory protein UreH (UreH) (PDB:3SF5)
S. schleiferi 192	Urease accessory protein UreH (UreH) (PDB:3SF5)
S. coagulans 196	Urease accessory protein UreH (UreH) (PDB:3SF5)
S. schleiferi 205	Urease accessory protein UreH (UreH) (PDB:3SF5)
S. schleiferi 214	Urease accessory protein UreH (UreH) (PDB:3SF5)
S. schleiferi ATCC43808	Metal-dependent amidase/aminoacylase/carboxypeptidase (AbgB) (PDB:3RAM) (PUBMED:17307853)
S. schleiferi ATCC43808	Metal-dependent amidase/aminoacylase/carboxypeptidase (AbgB) (PDB:3RAM) (PUBMED:17307853)
S. coagulans 5909-02	Metal-dependent amidase/aminoacylase/carboxypeptidase (AbgB) (PDB:3RAM) (PUBMED:17307853)
S. coagulans 2142-05	Metal-dependent amidase/aminoacylase/carboxypeptidase (AbgB) (PDB:3RAM) (PUBMED:17307853)
S. coagulans 2317-03	Metal-dependent amidase/aminoacylase/carboxypeptidase (AbgB) (PDB:3RAM) (PUBMED:17307853)
S. coagulans TSCC54	Metal-dependent amidase/aminoacylase/carboxypeptidase (AbgB) (PDB:3RAM) (PUBMED:17307853)
S. coagulans OT1-1	Metal-dependent amidase/aminoacylase/carboxypeptidase (AbgB) (PDB:3RAM) (PUBMED:17307853)
S. schleiferi MGYG-HGUT	Metal-dependent amidase/aminoacylase/carboxypeptidase (AbgB) (PDB:3RAM) (PUBMED:17307853)
S. coagulans GCA_022557135.1	Metal-dependent amidase/aminoacylase/carboxypeptidase (AbgB) (PDB:3RAM) (PUBMED:17307853)
S. coagulans 191	Metal-dependent amidase/aminoacylase/carboxypeptidase (AbgB) (PDB:3RAM) (PUBMED:17307853)
S. schleiferi 192	Metal-dependent amidase/aminoacylase/carboxypeptidase (AbgB) (PDB:3RAM) (PUBMED:17307853)
S. coagulans 196	Metal-dependent amidase/aminoacylase/carboxypeptidase (AbgB) (PDB:3RAM) (PUBMED:17307853)
S. schleiferi 205	Metal-dependent amidase/aminoacylase/carboxypeptidase (AbgB) (PDB:3RAM) (PUBMED:17307853)
S. schleiferi 214	Metal-dependent amidase/aminoacylase/carboxypeptidase (AbgB) (PDB:3RAM) (PUBMED:17307853)
S. schleiferi ATCC43808	CRISPR-Cas system-associated integrase Cas1 (Cas1) (PDB:2YZS)
S. coagulans 5909-02	CRISPR-Cas system-associated integrase Cas1 (Cas1) (PDB:2YZS)
S. coagulans 2142-05	CRISPR-Cas system-associated integrase Cas1 (Cas1) (PDB:2YZS)
S. coagulans 2317-03	CRISPR-Cas system-associated integrase Cas1 (Cas1) (PDB:2YZS)
S. coagulans TSCC54	CRISPR-Cas system-associated integrase Cas1 (Cas1) (PDB:2YZS)
S. coagulans OT1-1	CRISPR-Cas system-associated integrase Cas1 (Cas1) (PDB:2YZS)
S. schleiferi MGYG-HGUT	CRISPR-Cas system-associated integrase Cas1 (Cas1) (PDB:2YZS)
S. schleiferi MGYG-HGUT	CRISPR-Cas system-associated integrase Cas1 (Cas1) (PDB:2YZS)
S. coagulans GCA_022557135.1	CRISPR-Cas system-associated integrase Cas1 (Cas1) (PDB:2YZS)
S. coagulans 191	CRISPR-Cas system-associated integrase Cas1 (Cas1) (PDB:2YZS)
S. schleiferi 192	CRISPR-Cas system-associated integrase Cas1 (Cas1) (PDB:2YZS)
S. coagulans 196	CRISPR-Cas system-associated integrase Cas1 (Cas1) (PDB:2YZS)
S. schleiferi 205	CRISPR-Cas system-associated integrase Cas1 (Cas1) (PDB:2YZS)
S. schleiferi 214	CRISPR-Cas system-associated integrase Cas1 (Cas1) (PDB:2YZS)
S. coagulans 5909-02	DNA-directed RNA polymerase specialized sigma subunit, sigma24 family (RpoE) (PDB:2Q1Z)
S. coagulans 2142-05	DNA-directed RNA polymerase specialized sigma subunit, sigma24 family (RpoE) (PDB:2Q1Z)
S. coagulans 2317-03	DNA-directed RNA polymerase specialized sigma subunit, sigma24 family (RpoE) (PDB:2Q1Z)
S. coagulans TSCC54	DNA-directed RNA polymerase specialized sigma subunit, sigma24 family (RpoE) (PDB:2Q1Z)
S. coagulans OT1-1	DNA-directed RNA polymerase specialized sigma subunit, sigma24 family (RpoE) (PDB:2Q1Z)
S. schleiferi MGYG-HGUT	DNA-directed RNA polymerase specialized sigma subunit, sigma24 family (RpoE) (PDB:2Q1Z)
S. coagulans GCA_022557135.1	DNA-directed RNA polymerase specialized sigma subunit, sigma24 family (RpoE) (PDB:2Q1Z)
S. coagulans 191	DNA-directed RNA polymerase specialized sigma subunit, sigma24 family (RpoE) (PDB:2Q1Z)
S. schleiferi 192	DNA-directed RNA polymerase specialized sigma subunit, sigma24 family (RpoE) (PDB:2Q1Z)
S. coagulans 196	DNA-directed RNA polymerase specialized sigma subunit, sigma24 family (RpoE) (PDB:2Q1Z)
S. schleiferi 205	DNA-directed RNA polymerase specialized sigma subunit, sigma24 family (RpoE) (PDB:2Q1Z)
S. schleiferi 214	DNA-directed RNA polymerase specialized sigma subunit, sigma24 family (RpoE) (PDB:2Q1Z)
S. schleiferi ATCC43808	Metal-dependent amidase/aminoacylase/carboxypeptidase (AbgB) (PDB:3RAM) (PUBMED:17307853)
[truncated: 23,508 more rows]
